# Supplementary material for: Next-generation biomonitoring of the early-life chemical exposome in neonatal and infant development
Source: Nat Commun. 2022 May 12;13:2653. doi: 10.1038/s41467-022-30204-y (PMC9098442; doi:10.1038/s41467-022-30204-y)
Supplement: Supplementary file 4 — Supplementary Data 1 [file 41467_2022_30204_MOESM4_ESM.xlsx]

## Sheet: Supplementary Data 1
Supplementary Data 1: Results of neonate plasma analysis and population characteristics. The participants are two adults and 21 extremely premature babies (11 male and 10 female subjects, 13 deliveries by caesarian section and 8 vaginally, gestational age 25.6 ± 1.2 weeks, discharge age 39.0 ± 3.4 weeks, birth weight 780 ± 149 g, discharge weight 2860 ± 657 g). Quantitative results above the limi…
		Concentration [ng mL-1]
		Adults		Premature infants
	Samples	Ad 1	Ad 2	24	26	27	29	30	31	33	34	36	37	41	42	44	45	49	50	52	53	54	56	57
Detected compound [ng mL-1]	Plasticizers/Plastic Components
	Bisphenol A (BPA)	0.79	<LOQ	11	1.9	1.8	0.84	2.5	4.4	0.81	3.1	1.4	0.76	15	4.3	3.3	2.8	13	0.72	11	3.3	1.6	9.5	8.3
	Bisphenol AF (BPAF)	<LOQ	<LOQ	<LOQ		<LOQ		<LOQ	<LOQ	<LOQ	<LOQ	<LOQ		<LOQ	<LOQ	<LOQ	<LOQ	<LOQ	<LOQ	<LOQ	<LOQ		<LOQ	<LOQ
	Bisphenol F (BPF)									0.091									0.39
	Mono-2-ethylhexyl phthalate (MEHP)*	0.15	0.079	1.2	0.28	6.9	0.52	0.77	0.44	1.4	1.2	1	0.062	6.8	1.8	0.45	36	75	0.72	0.63	0.47	0.43	2.3	2.4
	N-butylbenzenesulfonamide	23	12	46	20	12	4.7	19	39	38	52	39	13	40	38	26	11	44	30	17	36	2.2	28	53
	Benzyl butyl phthalate	1.2	1.5	1.2	1.9	1.3	2.1	1.7	1.3	2	2.7	1.7	2.5	1.1	<LOQ	1.1	0.95	1.6	1.3	<LOQ	1.1	<LOQ	<LOQ	1.1
	Dibutyl phthalate	12	33	25	89	37	100	71	35	47	77	75	96	31	22	54	26	52	28	<LOQ	<LOQ	<LOQ	11	23
	Tetrabrombisphenol A (TBPA)																							<LOQ
	Perfluorinated Alkylated Substances
	Perfluorooctanoic acid (PFOA)	2.6	5.4	12	0.68	6	0.35	2.6	0.92	3.7	2.3	0.96	1.5	8	8.7	1.6	2.4	1.7	1.3	2.3	0.87	0.5	1.8	2.1
	Perfluorooctanesulfonic acid (PFOS)	16	49	11	0.61	4.8	<LOQ	1.1	2.5	2.2	2.4	0.92	1.2	8.1	9.3	1.7	2.4	8.3	1.6	2.2	2.9	0.34	3.7	4
	Industrial Side Products and Pesticides
	2-naphthol	6.1	3.6	17	3.8	4.2	1.2	2.8	10	9.6	13	9.5	3.3	16	14	6.8	4.8	21	11	6.7	12	0.95	10	15
	4-tert-octylphenol (4-tert-OP)	8.2	6.2	9.4	<LOQ	4.5		<LOQ	4.7	6.4	6.1	4.7	7.9	5.3	4.9	11	6.9	22	6.7	7.9	5.6	<LOQ	5.8	5.6
	Nonylphenol	39	27	56	18	26	5	15	27	32	39	33	14	54	61	20	24	69	34	35	38	8.3	33	39
	Phytoestrogens and Metabolites
	Coumestrol	0.0081	<LOQ	0.012					0.0092	0.015	0.008	0.021		0.02	0.0084		0.013		0.0087	0.051		0.042
	Enterodiol	<LOQ	0.0067
	Matairesinol						<LOQ		0.26						0.26								<LOQ
	Mycoestrogens and Metabolites
	Alternariol monomethyl ether		<LOQ	0.026					<LOQ				<LOQ	0.016	0.041	0.26	<LOQ	0.02	<LOQ				<LOQ	0.03
	Personal Care Product Ingredients, Pharmaceuticals and Metabolites
	Benzophenone 1	<LOQ	<LOQ	<LOQ		0.024		0.024	0.022	<LOQ	<LOQ	<LOQ	<LOQ	0.017	<LOQ	<LOQ	<LOQ	<LOQ	<LOQ	<LOQ	0.031		<LOQ	<LOQ
	Benzylparaben			<LOQ											<LOQ
	Butylparaben (BP)	<LOQ	<LOQ	<LOQ	0.33	<LOQ				0.013	<LOQ	<LOQ		0.1	<LOQ	0.016		<LOQ	<LOQ	<LOQ	<LOQ		<LOQ	<LOQ
	Ethylparaben (EP)	0.069	0.034	0.13	0.058	0.049	0.024	0.057	0.11	0.19	0.13	0.13	0.025	0.12	0.1	0.17	0.04	0.12	0.062	0.26	0.1	0.11	0.09	0.17
	Isobutylparaben	<LOQ	<LOQ	<LOQ	0.3						<LOQ				<LOQ		<LOQ	<LOQ					<LOQ
	Methylparaben (MP)	0.13	0.077	15	3.2	2	0.061	1.9	0.7	5.2	2.7	1.8	0.77	1.7	3.8	1.2	0.22	0.22	0.3	0.095	0.82	1.5	0.58	2.3
	Propylparaben (PP)	0.042	0.017	2.9	0.096	0.096	0.016	0.06	0.12	0.065	0.12	0.069	0.02	0.23	0.25	0.094	0.026	0.29	0.065	0.084	0.095	0.049	0.13	0.14
	Triclosan			<LOQ					<LOQ		<LOQ	<LOQ		<LOQ	<LOQ			<LOQ	<LOQ		<LOQ		<LOQ	<LOQ
	Food Processing By-Products
	5-Hydroxymethylfurfural (HMF)													4.4
	5-Hydroxymethyl-2-furanoic acid (HMFA)				232		<LOQ	230						2555	464		426	1186	211		186		240	195
	Air Pollutants
	Cotinine*	0.094	0.09	0.1	0.084	0.27	0.033	0.051	0.084	0.066	0.068	0.54	0.018	0.14	0.094	0.039	0.06	0.73		0.15	0.18	0.12	0.098	0.11
	Plasma parameters
	Hematocrit [%]	no data	no data	31.5	40.5	30.6	35.5	30.3	31	37.3	34.7	28.1	36.7	30.9	38.6	39.4	31.1	35.9	33.5	35.7	30.5	42	40.7	45.2
	Albumin [g/L]	no data	no data	32.2	20.3	24.9	23.6	23.2	29.9	26.2	28.7	28.7	29.9	30.4	34.9	25.9	27.3	17.1	22.2	31.1	30.3	24.4	27	27.7
