# Supplementary material for: Next-generation biomonitoring of the early-life chemical exposome in neonatal and infant development
Source: Nat Commun. 2022 May 12;13:2653. doi: 10.1038/s41467-022-30204-y (PMC9098442; doi:10.1038/s41467-022-30204-y)
Supplement: Supplementary file 5 — Supplementary Data 2 [file 41467_2022_30204_MOESM5_ESM.xlsx]

## Sheet: Supplementary Data 2
Supplementary Data 2: Comparison of three neaonate plasma sample before and after treatment with β-glucuronidase and sulfatase (Helix pomatia). A selection of representative analytes was evaluated to examine if concentrations increase upon enzymatic hydrolysis of neonate plasma samples. Quantitative results above the limit of quantification were corrected with the extraction recoveries establishe…
Compound	Neonate plasma sample [ng mL-1]			Enzymatically treated neonate plasma sample [ng mL-1]
	42	45	54	42	45	54
Plasticizer/Plastic Components
Bisphenol S (BPS)	-	-	-	2.4	-	<LOQ
Phytoestrogens and Metabolites
Daidzein	-	-	-	2.8	2.9	2.4
Enterodiol	-	-	-	0.13	0.13	0.12
Genistein (GEN)	-	-	-	6.7	4.4	3.6
Mycoestrogens and Metabolites
Alternariol	-	-	-	2	1.6	1.4
Alternariol monomethyl ether	0.041	<LOQ	-	0.42	0.32	0.25
Zearalenone (ZEN)	-	-	-	<LOQ	<LOQ	<LOQ
Personal Care Product Ingredients, Pharmaceuticals and Metabolites
Benzophenone 1	<LOQ	<LOQ	-	0.42	0.053	0.081
Butylparaben (BP)	<LOQ	-	-	0.072	<LOQ	-
Ethylparaben (EP)	0.1	0.04	0.11	40	6.2	2.2
