# Supplementary material for: Next-generation biomonitoring of the early-life chemical exposome in neonatal and infant development
Source: Nat Commun. 2022 May 12;13:2653. doi: 10.1038/s41467-022-30204-y (PMC9098442; doi:10.1038/s41467-022-30204-y)
Supplement: Supplementary file 6 — Supplementary Data 3 [file 41467_2022_30204_MOESM6_ESM.xlsx]

## Sheet: Supplementary Data 3
Supplementary Data 3: Results of breast milk analysis. Samples (n=86) are of one breast feeding mother during the first 211 days postpartum. Quantitative results above the limit of quantification were corrected with the extraction recoveries established by method validation. Analytes that were detected below the limit of quantification are displayed as (<LOQ).
		Concentration [ng mL-1]
	Day of sampling postpartum	3	4	5	6	7	8	9	10	11	12	13	14	15	17	18	19	20	21	22	23	25	26	27	29	31	32	33	34	35	37	38	39	40	42	43	44	45	48	49	51	54	55	57	59	60	61	65	69
Detected compound [ng mL-1]	Plasticizers/Plastic Components
	Bisphenol A (BPA)		<LOQ																					<LOQ
	Bisphenol F (BPF)
	Bisphenol S (BPS)		<LOQ	<LOQ	<LOQ		<LOQ			<LOQ		0.051		<LOQ	<LOQ			0.0088	<LOQ			<LOQ	0.012		0.0091	<LOQ	0.0097		<LOQ	<LOQ	<LOQ	<LOQ		<LOQ	<LOQ		<LOQ	0.0099	0.0093			<LOQ	0.036	<LOQ	<LOQ				<LOQ
	Mono-n-butyl phthalate (MBP)		0.47	<LOQ	0.28	0.3	1.4	0.98	<LOQ	0.3	<LOQ	0.41		2.4	0.24	0.34		<LOQ	<LOQ	0.25		0.23		0.36	1.1	1.4	6.4	0.21	0.35	<LOQ	0.25	<LOQ	0.3	0.54	0.25	0.69	0.28		0.32	0.39	0.51	0.21	0.77	<LOQ	<LOQ	0.35	<LOQ	0.38	0.24
	N-butylbenzenesulfonamide	4.3	6	6.3	13	9.3	9.6	13	6	10	7.3	9.6	6	4.4	7.7	3.7	11	11	6.1	8.6	9.6	5.5	5.3	4.3	12	8.1	9.5	9.1	11	8.6	8.5	6.6	3.4	8.9	11	8.9	9.3	7.8	10	11	5.5	7.8	5	6.6	8.9	9.1	7.3	9.6	12
	Perfluorinated Alkylated Substances
	Perfluorooctanoic acid (PFOA)		<LOQ		<LOQ	<LOQ	<LOQ	<LOQ	<LOQ	<LOQ	<LOQ	<LOQ	<LOQ		<LOQ		<LOQ	<LOQ	<LOQ	<LOQ	<LOQ	<LOQ	<LOQ	<LOQ	<LOQ	<LOQ	<LOQ	<LOQ	<LOQ		<LOQ	<LOQ	<LOQ	<LOQ	<LOQ	<LOQ	<LOQ	<LOQ	<LOQ	<LOQ	<LOQ	<LOQ	<LOQ	<LOQ	<LOQ	<LOQ	<LOQ	<LOQ	<LOQ
	Perfluorooctanesulfonic acid (PFOS)		0.027		0.025		0.038	<LOQ	0.026	0.025	<LOQ		<LOQ		0.038	<LOQ	0.026	<LOQ	0.03	<LOQ	0.026	0.027	0.025		0.048		0.027	<LOQ	0.033		<LOQ	0.025	0.035	0.042	0.027	<LOQ	0.025	<LOQ	0.04	0.028	0.026	<LOQ	0.04	<LOQ	0.033	<LOQ	0.03	<LOQ	0.034
	Industrial Side Products and Pesticides
	2-naphthol	0.33	0.36	0.7	0.34	0.4	0.36	1	0.37	0.46	0.36	0.36	0.33	0.23	0.31	0.27	0.43	0.51	0.31	0.49	0.75	0.34	0.32	0.21	0.52	0.43	0.49	0.29	0.43	0.96	0.39	0.76	0.24	0.4	1.1	0.94	0.73	0.91	0.33	0.37	0.32	0.34	0.25	0.26	0.9	0.38	0.95	0.45	0.37
	Prochloraz																							0.082
	Phytoestrogens and Metabolites
	8-prenylnaringenin	0.054			<LOQ													<LOQ																						<LOQ			<LOQ			<LOQ	0.23
	Daidzein		<LOQ	0.032	0.02	<LOQ	<LOQ	<LOQ	0.022	0.1	0.048	0.021						0.046	0.014	0.14	0.014	0.077			0.013				<LOQ		<LOQ	<LOQ		0.026	<LOQ							<LOQ		0.018	0.017	0.013	0.018	0.019	<LOQ
	Enterodiol							0.0083				0.018	0.011																0.011	0.0082					0.0079
	Enterolactone																												<LOQ						<LOQ
	Glycitein	0.003	<LOQ	0.0054	0.0054					0.0092	0.0078	<LOQ					<LOQ	0.0048		0.011		0.0046							<LOQ		0.0053			<LOQ	<LOQ													<LOQ
	Isoxanthohumol								0.078			0.018						0.027						<LOQ		<LOQ			<LOQ															<LOQ	<LOQ				<LOQ
	Resveratrol						<LOQ
	Xanthohumol																										<LOQ								<LOQ			<LOQ
	Mycoestrogens and Metabolites
	Alternariol
	Personal Care Product Ingredients, Pharmaceuticals and Metabolites
	Benzophenone 1	0.029	0.033	<LOQ	<LOQ	<LOQ	0.036	0.038	<LOQ	0.035	<LOQ	0.027	0.022	0.021	0.021	<LOQ	0.023	<LOQ	0.024	<LOQ	0.026	0.021	<LOQ	<LOQ	0.021	0.022	<LOQ	0.02	0.023	<LOQ	<LOQ	<LOQ	<LOQ	0.021	0.021	<LOQ	<LOQ	0.022	0.022	0.029	0.022	0.028	<LOQ	<LOQ	<LOQ	0.028	<LOQ	<LOQ	0.027
	Benzophenone 2																				<LOQ												0.02
	Butylparaben (BP)						0.025					0.036							0.033								0.021
	Ethylparaben (EP)	0.063	<LOQ	<LOQ	0.12	0.083	0.072	0.11	<LOQ	0.082	0.06	0.092	0.059	0.057	0.056	<LOQ	0.063	0.052	0.05	0.072	0.072	0.05	<LOQ	<LOQ	0.09	0.1	0.091	0.071	0.077	0.055	0.067	<LOQ	<LOQ	0.082	0.065	0.068	0.064	0.062	0.13	0.11	0.077	0.05	0.058	0.054	0.057	0.068	0.069	0.1	0.1
	Methylparaben (MP)	0.069	0.075	0.098	0.33	1.1	0.35	0.24	0.12	0.19	0.17	0.22	0.13	0.15	0.12	0.099	0.17	0.14	0.11	0.18	0.11	0.13	0.096	0.12	0.28	0.26	0.72	0.24	0.34	0.19	0.19	0.11	0.12	0.21	0.17	0.12	0.14	0.11	0.23	0.23	0.17	0.14	0.16	0.39	0.33	0.57	0.17	0.19	0.23
	Propylparaben (PP)	0.037	0.041	0.043	0.13	0.99	0.14	0.1	0.046	0.094	0.065	0.12	0.048	0.071	0.05	0.049	0.09	0.045	0.079	0.056	0.056	0.049	0.033	0.041	0.16	0.088	0.82	0.19	0.22	0.14	0.13	0.078	0.077	0.12	0.071	0.061	0.076	0.057	0.099	0.097	0.065	0.051	0.089	0.26	0.24	0.49	0.11	0.083	0.11
	Phytotoxins
	Anisodamine		0.031			0.0044						0.0083			0.0052							0.0062																<LOQ			0.024								0.0032
	Jacobine-N-oxide						<LOQ																											0.11							0.031
	Riddelliin-N-oxide
	Scopolamine											<LOQ						<LOQ				0.0004
	Food Processing By-Products
	PhIP																									<LOQ	<LOQ
[truncated: 38 more columns]
