# Supplementary material for: Next-generation biomonitoring of the early-life chemical exposome in neonatal and infant development
Source: Nat Commun. 2022 May 12;13:2653. doi: 10.1038/s41467-022-30204-y (PMC9098442; doi:10.1038/s41467-022-30204-y)
Supplement: Supplementary file 7 — Supplementary Data 4 [file 41467_2022_30204_MOESM7_ESM.xlsx]

## Sheet: Supplementary Data 4
Supplementary Data 4: Results of breast milk analysis after enzymatic hydrolysis by β-glucuronidase and sulfatase (Helix pomatia). Samples (n=86) are of one breast feeding mother during the first 211 days postpartum. Quantitative results above the limit of quantification were corrected with the extraction recoveries established by method validation. Analytes that were detected below the limit of …
		Concentration [ng mL-1]
	Day of sampling postpartum	3	4	5	6	7	8	9	10	11	12	13	14	15	17	18	19	20	21	22	23	25	26	27	29	31	32	33	34	35	37	38	39	40	42	43	44	45	48	49	51	54	55	57	59	60	61	65	69
Detected compound [ng mL-1]	Plasticizers/Plastic Components
	Bisphenol A (BPA)																											0.9															5.6
	Bisphenol AF (BPAF)				0.062
	Bisphenol S (BPS)		<LOQ	<LOQ				<LOQ													<LOQ				<LOQ				<LOQ					<LOQ	<LOQ				<LOQ	<LOQ
	Mono-n-butyl phthalate (MBP)											0.86						0.014							<LOQ		17
	N-butylbenzenesulfonamide	<LOQ	<LOQ	<LOQ	<LOQ	<LOQ	<LOQ	<LOQ	<LOQ	<LOQ	<LOQ	0.58	<LOQ	<LOQ	<LOQ	<LOQ	<LOQ	<LOQ	0.43	<LOQ	<LOQ	<LOQ	<LOQ	<LOQ	<LOQ	<LOQ	<LOQ	<LOQ	<LOQ	<LOQ	<LOQ	<LOQ	<LOQ	1.4	<LOQ	<LOQ	<LOQ	<LOQ	<LOQ	<LOQ	<LOQ	1	<LOQ	<LOQ	<LOQ	<LOQ	<LOQ	<LOQ	<LOQ
	Industrial Side Products and Pesticides
	2-naphthol	1.3	3.8	2.3	1	1.3	0.95	2.3	1.4	1.2	2	4.6	1	1.3	1.5	2.3	1.7	3.2	3.4	1.5	3.2	0.94	0.89	0.91	1.3	1.1	1.3	1.3		1.9	0.94	3.6	1.8	4.4	1	2	1.5		2.3	2.9		4.1	2.1	1.4	2	1.2	1.7	0.88	1.3
	Endogenous Estrogens
	Estriol (E3)	0.47
	Phytoestrogens and Metabolites
	8-prenylnaringenin	0.14		0.13	0.02		0.024	0.072	<LOQ	0.13	0.13	0.035			0.003					0.075	0.18	0.093	0.0038	0.058	<LOQ	0.15		0.012	0.18	0.044	0.13		<LOQ		0.088	0.095	0.044	<LOQ		<LOQ	0.0036		<LOQ	<LOQ	0.24	0.12	0.18
	Daidzein											0.31												0.77									0.54
	Enterodiol	0.024										0.15	0.16											0.042					0.033				0.029									<LOQ
	Enterolactone	4.2	1.9	0.95	1.2	0.97	0.87	0.71	0.46	1.1	1.2	1.4	1.9	0.62	1.2	0.5	0.3	0.21	0.17	0.42	0.24	0.28	0.25	1	0.78	0.29	0.3	<LOQ	1.4	0.24	0.99	0.26	0.59	0.64	0.63	0.34	0.55	<LOQ	0.33	0.19	0.4	0.57	0.93	0.48	0.28	0.74	0.084	0.66	0.37
	Genistein (GEN)									0.6		0.92			0.59									1.2									1.2									0.8
	Xanthohumol	3.6		7.7		<LOQ	4.7	5.2	3.6	<LOQ	0.92	0.61	<LOQ			1.8	1.4	3.7	3.2	3	6.1	<LOQ	1.7	0.9	<LOQ	8.7	2	8.5		1.1		4.1	1.1	<LOQ	2.4	5.9	3.2		1.5		1.2	0.74	2.2	<LOQ	6.7	5.8	6	<LOQ	<LOQ
	Mycoestrogens and Metabolites
	Alternariol									1.4		1.8			1.5									2.3									1.7								0.15	0.35
	Personal Care Product Ingredients, Pharmaceuticals and Metabolites
	Benzophenone 1		0.019																																<LOQ							0.21
	Benzophenone 2		0.052																<LOQ																						<LOQ	0.011
	Butylparaben (BP)						<LOQ					<LOQ			0.0021									0.01																		0.0046
	Ethylparaben (EP)	<LOQ		0.18		<LOQ	0.43	0.2	0.27	0.62	0.35	1.2	0.15	0.069	0.58	0.42	0.024	0.28	0.13	0.098	0.4	0.19	0.23	0.79	0.47	0.28	0.23		0.58	0.29	0.28		1	0.47	0.32	0.085	0.32			0.036	0.56	0.66	0.24	0.14	0.39	0.18	0.28	0.45	0.31
	Methylparaben (MP)	<LOQ	0.26	0.1	0.18	1	0.36	0.19	0.16	0.13	0.099	0.43	0.15	0.14	0.16	0.086	0.039	0.27	0.28	0.16	0.28	0.076	0.18	0.11	0.14	0.07	0.34	0.26	0.21	0.16	0.15	0.23	0.21	0.47	0.055	0.071	0.11	0.2	0.14	0.39	0.095	0.35	0.096	0.29	0.25	0.36	0.144	0.17	0.14
	Propylparaben (PP)	<LOQ	<LOQ	<LOQ	<LOQ	0.33	<LOQ	<LOQ	<LOQ	<LOQ	<LOQ	0.016	<LOQ	<LOQ	<LOQ	<LOQ	<LOQ	<LOQ	<LOQ	<LOQ	<LOQ	<LOQ	<LOQ	<LOQ	<LOQ	<LOQ	0.17	0.042	<LOQ	<LOQ	<LOQ	<LOQ	<LOQ	<LOQ	<LOQ	<LOQ	<LOQ	<LOQ	<LOQ	<LOQ	<LOQ	<LOQ	<LOQ	<LOQ	<LOQ	0.063	<LOQ	<LOQ	<LOQ
	Triclosan							<LOQ
[truncated: 38 more columns]
