# Supplementary material for: Next-generation biomonitoring of the early-life chemical exposome in neonatal and infant development
Source: Nat Commun. 2022 May 12;13:2653. doi: 10.1038/s41467-022-30204-y (PMC9098442; doi:10.1038/s41467-022-30204-y)
Supplement: Supplementary file 8 — Supplementary Data 5 [file 41467_2022_30204_MOESM8_ESM.xlsx]

## Sheet: Supplementary Data 5
Supplementary Data 5: Comparison of analyte concentarations in breast milk samples before and after treatment with β-glucuronidase and sulfatase (Helix pomatia). The individual results for each sample are reported in Supplementary Data 3 and Supplementary Data 4. The number of identifications are listed (Pos. ... positive samples), as is the lowest (Min.) and highest level (Max.) of contamination…
Compound	Longitudinal breast milk (n=86)			Enzymatically treated longitudinal breast milk (n=86)			Comment concerning enzyme treatment
	Pos. samples	Min. [ng mL-1]	Max. [ng mL-1]	Pos. samples	Min. [ng mL-1]	Max. [ng mL-1]
Plasticizer/Plastic Components
Bisphenol A (BPA)	2	<0.40	<0.40	4	0.26	5.6
Bisphenol AF (BPAF)		-		1	0.047	0.047
Bisphenol F (BPF)	1	<0.028	<0.028		-
Bisphenol S (BPS)	57	<0.0078	0.051	25	<0.0078	0.086	Baseline increase in treated samples
Mono-n-butyl phthalate (MBP)	79	<0.16	6.4	8	<0.16	17	Higher background signal in process blank if treated
N-butylbenzenesulfonamide	86	3.4	14	86	<1.5	2.9
Perfluorinated Alkylated Substances
Perfluoroctanoic acid (PFOA)	79	<0.092	<0.092		-		RT shift out of sMRM window if treated because of pH shift due to enzyme buffer
Perfluoroctanesulfonic acid (PFOS)	74	<0.016	0.048		-
Industrial Side Products and Pesticides
2-naphthol	86	0.21	1.1	79	0.88	4.6	Baseline increase in treated samples
Prochloraz	1	0.082	0.082		-
Endogenous Estrogens
Estriol (E3)		-		1	0.47	0.47
Phytoestrogens and Metabolites
8-prenylnaringenin	17	<0.015	0.23	57	<0.015	0.24
Coumestrol		-			-
Daidzein	44	<0.0083	0.14	4	0.31	2.2	Higher background signal in process blank if treated
Enterodiol	12	0.0079	0.025	13	<0.0014	0.24	Higher background signal in process blank if treated
Enterolactone	3	<0.17	<0.17	85	<0.17	4.2	Baseline increase in treated samples
Genistein		-		10	0.24	1.2
Glycitein	23	<0.0023	0.011		-		Selectivity issues due to treatment; identification of correct peak not feasible
Isoxanthohumol	14	<0.0095	0.078		-
Resveratrol	1	<0.30	<0.30		-
Xanthohumol	3	<0.22	<0.22	65	0.59	21
Mycoestrogens and Metabolites
Alternariol	1	0.51	0.51	10	<0.076	2.3	Higher background signal in process blank if treated
Personal Care Product Ingredients, Pharmaceuticals and Metabolites
Benzophenone 1	86	<0.012	0.039	5	<0.012	0.21	Higher background signal in process blank if treated
Benzophenone 2	2	<0.0096	0.02	5	<0.0096	0.052
Butylparaben (BP)	14	<0.0099	0.036	10	<0.0099	0.056
Ethylparaben (EP)	86	<0.041	0.13	75	<0.041	1.2	Higher background signal in process blank if treated
Methylparaben (MP)	86	0.069	23	86	<0.028	11	Issues with matrix-matched standards
Propylparaben (PP)	86	0.033	16	86	<0.01	4.9	Issues with matrix-matched standards
Triclosan		-		1	<1	<1
Phytotoxins
Anisodamine	9	<0.0010	0.031		-		Higher background signal in process blank if treated
Jacobine-N-oxide	3	<0.035	0.11		-		Baseline increase in treated samples
Riddelliin-N-oxide	1	<0.021	<0.021		-		Baseline increase in treated samples
Scopolamine	4	<0.00014	0.0004		-		Baseline increase in treated samples
Food Processing By-Products
PhIP	2	<0.0042	<0.0042		-		Baseline increase in treated samples
