# Supplementary material for: Next-generation biomonitoring of the early-life chemical exposome in neonatal and infant development
Source: Nat Commun. 2022 May 12;13:2653. doi: 10.1038/s41467-022-30204-y (PMC9098442; doi:10.1038/s41467-022-30204-y)
Supplement: Supplementary file 9 — Supplementary Data 6 [file 41467_2022_30204_MOESM9_ESM.xlsx]

## Sheet: Supplementary Data 6
Supplementary Data 6: Comparison of analyte recoveries after spiking different initial plasma volumes. Additional extraction recovery experiments to compare analyte recoveries between 50 µL and 200 µL plasma volumes were carried out in triplicates. Data evaluation was conducted for representative compounds where the commerical pooled AB plasma did not interfere with method selectivity. Difference…
Compound	Spiked concentration [ng mL-1]	RE (50µL) / RE (200µL) [%]	RSD (50µL) [%]	RSD (200µL) [%]
Plasticizer/Plastic Components
Bisphenol A (BPA)	1	88.6913	5.41649	9.0188
Bisphenol S (BPS)	0.02	88.6487	23.9503	38.7244
Phytoestrogens and Metabolites
Daidzein	0.05	83.6703	48.294	14.2766
Enterodiol	0.05	80.063	3.35809	10.9004
Mycoestrogens and Metabolites
Alternariol	1	83.9617	9.2935	2.10718
α-zearalanol (α-ZAL)	0.5	90.9091	6.50854	4.00871
Zearalenone (ZEN)	0.3	100	10.0257	5.20791
Personal Care Product Ingredients, Pharmaceuticals and Metabolites
Benzophenone 1	0.2	87.1464	4.75892	3.80623
Butylparaben (BP)	0.1	106.306	14.3257	5.53114
Ethylparaben (EP)	0.1	138.157	5.20838	2.9948
Triclosan	1	79.7526	15.0848	7.97857
