# Supplementary material for: Next-generation biomonitoring of the early-life chemical exposome in neonatal and infant development
Source: Nat Commun. 2022 May 12;13:2653. doi: 10.1038/s41467-022-30204-y (PMC9098442; doi:10.1038/s41467-022-30204-y)
Supplement: Supplementary file 10 — Supplementary Data 7 [file 41467_2022_30204_MOESM10_ESM.xlsx]

## Sheet: Supplementary Data 7
Supplementary Data 7: Spearman correlation of chemicals detected in breast milk. Prior to calculations of correlation, a rank-order transformation was conducted. Spearman coefficients <0 describe inverse correlation, while coefficients >0 describe correlation between compounds. For chemicals that were detected <LOQ, half the respective LOQ was applied for calculations. It needs to be emphasized t…
	Bisphenol A (BPA)	Bisphenol F (BPF)	Bisphenol S (BPS)	Mono-n-butyl phthalate (MBP)	N-butylbenzenesulfonamide	Perfluorooctanoic acid (PFOA)	Perfluorooctanesulfonic acid (PFOS)	2-naphthol	Prochloraz	8-prenylnaringenin	Daidzein	Enterodiol	Enterolactone	Glycitein	Isoxanthohumol	Resveratrol	Xanthohumol	Alternariol	Benzophenone 1	Benzophenone 2	Butylparaben (BP)	Ethylparaben (EP)	Methylparaben (MP)	Propylparaben (PP)	Anisodamine	Jacobine-N-oxide	Riddelliin-N-oxide	Scopolamine	PhIP	Positive samples
Bisphenol A (BPA)	1																													2
Bisphenol F (BPF)	-0.0167365	1																												1
Bisphenol S (BPS)	0.0509649	-0.136135	1																											57
Mono-n-butyl phthalate (MBP)	-0.0436107	-0.172984	0.251987	1																										79
N-butylbenzenesulfonamide	-0.178898	0.0153091	0.111863	0.00263638	1																									86
Perfluorooctanoic acid (PFOA)	0.0459315	-0.36438	0.171353	0.169978	0.3001	1																								79
Perfluorooctanesulfonic acid (PFOS)	-0.0940502	0.0022037	-0.0599164	-0.0232074	0.0966037	0.236729	1																							74
2-naphthol	-0.0466482	-0.00437209	0.0361427	-0.249342	0.594625	0.0745633	0.0215595	1																						86
Prochloraz	-0.0167365	-0.0117647	-0.136135	-0.00656903	-0.174961	0.0322869	-0.163074	-0.185814	1																					1
8-prenylnaringenin	-0.076142	0.248724	0.0480256	0.0586943	-0.024323	-0.0876387	-0.106456	-0.0845145	-0.0535229	1																				17
Daidzein	0.147372	0.0232793	0.00649535	-0.133072	0.137263	0.132338	0.0780591	0.189286	-0.102429	0.0381906	1																			44
Enterodiol	-0.0619072	-0.0435167	-0.0805184	-0.158284	0.209977	0.00995222	0.0777773	0.332811	-0.0435167	-0.110409	0.164457	1																		12
Enterolactone	-0.0293357	-0.0206211	0.0627938	0.0230283	0.251726	0.0565923	-0.0463517	0.140495	-0.0206211	-0.0938147	0.121051	0.264847	1																	3
Glycitein	0.219621	-0.0645587	0.0138745	-0.158824	0.0635555	-0.0176073	-0.0012105	0.0941356	-0.0645587	0.08876	0.644001	0.206594	0.267316	1																23
Isoxanthohumol	-0.0677551	0.261951	-0.072315	-0.107413	0.106745	0.00933629	-0.0744013	-0.0761203	0.224529	-0.0420484	0.138475	0.102876	0.0755306	-0.0664241	1															14
Resveratrol	-0.0167365	-0.0117647	0.035825	0.148898	0.0809195	0.0322869	0.0639074	-0.0218604	-0.0117647	-0.0535229	0.0232793	-0.0435167	-0.0206211	-0.0645587	-0.0476275	1														1
Xanthohumol	-0.0293357	-0.0206211	0.219081	-0.0332631	0.108613	0.0565923	0.00772528	0.223515	-0.0206211	-0.0938147	-0.10609	0.0826322	0.309237	0.00491992	-0.0834812	-0.0206211	1													3
Alternariol	-0.0167365	-0.0117647	0.035825	-0.00656903	-0.115912	0.0322869	-0.0154259	0.128977	-0.0117647	0.19835	0.179251	0.308243	-0.0206211	0.213324	-0.0476275	-0.0117647	-0.0206211	1												1
Benzophenone 1	0.140367	-0.0986687	0.0858342	0.12996	0.22882	0.121577	-0.0773977	0.0907106	-0.0986687	0.0237442	-0.0348642	0.0185414	0.12216	-0.0360806	-0.0550017	0.19029	-0.00686294	-0.0986687	1											86
Benzophenone 2	-0.0238079	-0.0167354	-0.193653	-0.15154	-0.0768718	0.0459283	-0.0364146	-0.0378764	-0.0167354	-0.0761368	-0.0196957	-0.0619029	-0.0293337	-0.0918352	-0.0677505	-0.0167354	-0.0293337	-0.0167354	0.00827687	1										2
Butylparaben (BP)	-0.0677141	-0.0475986	0.292809	0.266025	0.108988	0.130629	-0.0734083	0.121986	-0.0475986	0.165807	0.0340835	0.135801	-0.0834306	0.0522167	-0.0917862	0.254993	0.085417	0.217594	0.251506	-0.0677094	1									14
Ethylparaben (EP)	-0.210075	-0.00875075	-0.0445358	0.308915	0.667059	0.26417	-0.00289709	0.275448	-0.164077	-0.0526503	0.00700672	0.154792	0.0792477	-0.0197674	0.0367353	0.0262522	0.0242856	-0.0590676	0.200901	-0.0996022	0.205862	1								86
Methylparaben (MP)	-0.203807	-0.0524933	0.092357	0.471175	0.409528	0.296699	0.0624172	0.00836933	-0.131233	0.0375293	0.0793574	0.0420903	0.108623	-0.0958428	0.13618	0.139982	-0.00511167	-0.0721783	-0.000406287	-0.205131	0.219724	0.639886	1							86
Propylparaben (PP)	-0.22694	-0.0939662	0.1864	0.425568	0.357488	0.261306	-0.00355071	0.0422152	-0.174821	0.104626	0.033964	0.0309304	0.0957578	-0.157049	0.0123074	0.0764841	-0.00893739	0.0633725	-0.0343309	-0.118974	0.239787	0.465236	0.876641	1						86
Anisodamine	0.479686	-0.0370085	0.142097	-0.104692	-0.0095463	0.101565	-0.172142	0.0179647	-0.0370085	-0.0672807	-0.000965048	-0.010877	-0.0648682	0.0323756	0.0541164	-0.0370085	0.124931	-0.0370085	0.218705	-0.0526448	0.0560458	0.000986932	-0.109508	-0.123176	1					9
Jacobine-N-oxide	-0.0293303	-0.0206173	-0.0376693	0.130321	-0.017351	0.0565817	0.0272729	-0.0401509	-0.0206173	-0.0937971	0.0383295	-0.0762616	-0.0361378	0.00766449	-0.0834656	0.556666	-0.0361378	-0.0206173	0.159733	-0.0293282	0.0892347	0.10176	0.0763338	0.0174855	0.156135	1				3
Riddelliin-N-oxide	-0.0167365	-0.0117647	0.035825	0.0503626	-0.150904	0.0322869	0.0506852	-0.168325	-0.0117647	-0.0535229	-0.102429	-0.0435167	-0.0206211	-0.0645587	-0.0476275	-0.0117647	-0.0206211	-0.0117647	-0.0986687	-0.0167354	-0.0475986	-0.164077	-0.131233	-0.0808546	-0.0370085	-0.0206173	1			1
Scopolamine	0.344986	-0.0239509	0.211097	-0.0219521	0.00889181	0.0657304	-0.0248445	0.0726424	-0.0239509	0.0177382	0.195233	0.0847079	-0.041981	0.21585	0.224766	-0.0239509	-0.041981	-0.0239509	0.0987538	-0.0340703	0.202396	-0.0548303	-0.0156883	-0.0616754	0.301419	-0.0419731	-0.0239509	1		4
PhIP	-0.0238095	-0.0167365	0.142702	0.238301	0.0435577	0.0459315	-0.16302	0.0746371	-0.0167365	-0.076142	-0.145716	-0.0619072	-0.0293357	-0.0918416	0.125831	-0.0167365	0.391143	-0.0167365	-0.0284076	-0.0238079	0.137847	0.178953	0.18047	0.108807	-0.0526485	-0.0293303	-0.0167365	-0.0340727	1	2
Positive samples	2	1	57	79	86	79	74	86	1	17	44	12	3	23	14	1	3	1	86	2	14	86	86	86	9	3	1	4	2
