# Supplementary material for: Next-generation biomonitoring of the early-life chemical exposome in neonatal and infant development
Source: Nat Commun. 2022 May 12;13:2653. doi: 10.1038/s41467-022-30204-y (PMC9098442; doi:10.1038/s41467-022-30204-y)
Supplement: Supplementary file 12 — Source Data [file 41467_2022_30204_MOESM12_ESM.xlsx]

## Sheet: Figure 2c
Figure 2c
	Personal care product ingredients	Plasticizer/plastic components	Industrial side products and pesticides	Air pollutants	Disinfection by-products	Perfluorinated alkylated substances	Phytoestrogens	Mycoestrogens	Phytotoxins	Food processing by-products
	14	12	8	4	3	2	13	12	8	5

## Sheet: Figure 2d
Figure 2d - chromatograms 5-hydroxymethylfurfural						Figure 2d - chromatograms methylparaben						Figure 2d - chromatograms perfluorooctanoic acid						Figure 2d - chromatograms bisphenol A						Figure 2d - chromatograms perfluorooctanesulfonic acid						Figure 2d - chromatograms alternariol monomethyl ether						Figure 2d - enhanced product ion scans 5-hydroxymethylfurfural							Figure 2d - enhanced product ion scans perfluorooctanesulfonic acid
Standard		Sample				Standard		Sample				Standard		Sample				Standard		Sample				Standard		Sample				Standard		Sample				Standard		Sample					Standard		Sample
Retention time [min]	Intensity [cps]	Retention time [min]	Intensity [cps]			Retention time [min]	Intensity [cps]	Retention time [min]	Intensity [cps]			Retention time [min]	Intensity [cps]	Retention time [min]	Intensity [cps]			Retention time [min]	Intensity [cps]	Retention time [min]	Intensity [cps]			Retention time [min]	Intensity [cps]	Retention time [min]	Intensity [cps]			Retention time [min]	Intensity [cps]	Retention time [min]	Intensity [cps]			m/z	Intensity [cps]	m/z	Intensity [cps]				m/z	Intensity [cps]	m/z	Intensity [cps]
1.7783	44180	1.7787	38750			4.5025	1715	4.5114	11337			6.1026	117	6.1016	758			7.806	135	7.8061	90			10.0298	43	10.0297	1806			10.9058	42	10.9184	169			57.1839	600.899	57.7	275.596				64.9954	145.889	65.0046	170.37
1.7917	31412	1.7921	31948			4.5199	1048	4.5289	10289			6.1154	758	6.1143	992			7.8185	45	7.8187	180			10.0426	129	10.0425	2064			10.956	85	10.9357	85			57.4049	226.385	57.8	275.596				68.3477	16.9445	67	16
1.8051	31010	1.8055	26252			4.5374	810	4.5463	10289			6.1281	350	6.1271	933			7.831	405	7.8312	225			10.0554	172	10.0552	2666			10.9724	42	10.953	85			57.9855	5365.53	59.95	275.596				68.5676	49.889	69.0382	113.889
1.8185	24175	1.8189	22634			4.5548	810	4.5654	10146			6.1409	1108	6.1399	1808			7.8561	135	7.8437	90			10.0693	215	10.0691	1462			11.005	42	10.9857	42			58.9635	494.785	64.9556	2204.76				69.1094	21.1896	69.9643	32
1.8319	19586	1.8323	17510			4.5715	1000	4.582	10479			6.1514	1167	6.1503	467			7.8686	135	7.8563	585			10.0831	387	10.083	860			11.0214	42	11.002	85			59.8867	700.163	66.05	275.596				71.05	70.134	70.3419	53.1851
1.8453	23941	1.8457	20692			4.588	619	4.5986	9193			6.1618	1342	6.1608	1283			7.8811	270	7.8688	180			10.097	258	10.0969	1505			11.0555	85	11.0347	169			64.9572	565.195	66.55	551.191				72.9651	21.1896	71.0443	173.204
1.8587	19720	1.8591	24510			4.6047	1191	4.6152	11718			6.1723	817	6.1712	758			7.8937	360	7.8813	315			10.1109	430	10.111	1032			11.1087	85	11.0524	42			65.932	226.385	67.0333	3582.74				76.9225	33.889	72.952	112.5
1.8721	33053	1.8724	25850			4.6213	1048	4.6318	9574			6.1827	233	6.1817	583			7.9062	360	7.8938	495			10.1248	430	10.125	2107			11.1264	85	11.0702	212			67.0886	2671.53	67.9565	9921.44				77.1	32	74.9381	34.8334
1.8855	20960	1.8858	28530			4.6378	1143	4.6501	9431			6.1932	875	6.1921	1283			7.9187	315	7.9064	675			10.1387	688	10.1389	3999			11.1441	127	11.1234	42			67.9403	14074	68.9	551.191				78.0571	32.9445	75.05	16
1.8988	32886	1.8992	27358			4.6562	1715	4.667	11337			6.2036	758	6.2026	1517			7.9312	630	7.9189	720			10.1526	645	10.1528	4858			11.1619	85	11.1411	42			69.0363	4707.93	70	275.596				78.3132	284.268	77.1989	34.8334
1.9122	44247	1.9126	30507			4.6732	1048	4.684	9526			6.2141	525	6.213	233			7.9438	270	7.9314	675			10.1665	860	10.1666	6750			11.1796	212	11.1588	85			70.0413	289.946	70.9107	3307.15				78.9475	721.504	77.8524	42.3702
1.9266	37879	1.927	22902			4.6901	810	4.701	10670			6.2245	1050	6.2235	642			7.9563	270	7.944	630			10.1804	1204	10.1805	10664			11.1973	42	11.2146	85			71.0697	6180.2	77.0147	4960.72				79.3206	2697.14	78.4746	249.925
1.941	55379	1.9414	24041			4.7071	1238	4.7179	7859			6.235	1050	6.2339	817			7.9688	225	7.9565	1170			10.1943	2924	10.1944	14277			11.2176	296	11.2348	296			75.9282	247.393	79.019	9921.44				79.956	13759	78.967	947.888
1.9554	36807	1.9557	22936			4.724	1286	4.7349	10956			6.2454	875	6.2444	1517			7.9813	135	7.969	855			10.2082	3569	10.2083	18492			11.2379	931	11.2551	1016			76.9771	3583.39	79.5813	551.191				80.5	16.9445	79.3029	1916.52
1.9697	38147	1.9701	24678			4.741	1524	4.7526	9908			6.2559	1225	6.2548	933			7.9939	135	7.9815	855			10.2221	5933	10.2222	19052			11.2582	3556	11.2739	1990			79.0265	17565	80.1635	4409.53				80.9431	332.781	79.953	11600
1.9841	43074	1.9845	25180			4.7587	1095	4.769	10146			6.2656	758	6.2645	700			8.0064	45	7.9941	945			10.236	5503	10.2361	19052			11.2769	9526	11.2927	5631			80.1339	494.785	81.0133	109960				82.9919	313.912	80.984	282.407
1.9985	43476	1.9989	24845			4.7752	1334	4.7854	9574			6.2752	1167	6.2742	758			8.0189	225	8.0066	495			10.2499	7869	10.25	20342			11.2957	16430	11.3115	9018			80.4484	247.393	82.1	275.596				85.1576	54.134	81.3433	48
2.0129	61248	2.0133	25984			4.7916	1238	4.8019	8812			6.2856	1108	6.2846	992			8.0314	135	8.0191	405			10.2638	6492	10.2639	18966			11.3145	23292	11.3302	11686			81.0295	171430	82.85	1653.57				90.95	32	82.5885	21.1851
2.0273	47600	2.0276	30473			4.808	1429	4.8183	8764			6.2961	817	6.295	817			8.0565	90	8.0316	405			10.2777	6320	10.2778	17374			11.3333	28843	11.349	10966			81.7331	494.785	83.4	1102.38				93.0356	246.647	83.0033	563.425
2.0417	43946	2.042	26420			4.8244	1572	4.8347	9383			6.3065	992	6.3054	758			8.07	180	8.0442	225			10.2916	5159	10.2917	13288			11.352	28123	11.3678	11178			82.0608	7424.01	83.9281	1102.38				95.0028	126.624	83.4294	48
2.056	34930	2.0565	24778			4.8408	1476	4.8511	10574			6.3169	758	6.3159	467			8.0834	225	8.0567	495			10.3064	4729	10.3065	10879			11.3708	23504	11.3865	8214			83.0357	4638.59	84.9653	27284				96.3378	53.1896	85.0921	90.3702
2.0704	34528	2.0709	24812			4.8572	1619	4.8675	13052			6.3274	700	6.3263	1167			8.0969	180	8.0702	270			10.3212	4428	10.3214	6965			11.3896	20666	11.4053	7028			84.033	9318.04	85.9821	41339				96.75	16	92.947	225.444
2.0848	37142	2.0852	29803			4.8737	14005	4.884	64604			6.3378	583	6.3367	817			8.111	90	8.0836	810			10.3361	2494	10.3362	4127			11.4084	12364	11.4241	5080			84.4545	247.393	98.1	551.191				96.9623	393.481	94.9399	182.167
2.0992	33657	2.0996	25348			4.8901	240032	4.9004	336053			6.3482	1167	6.3471	1108			8.125	225	8.0971	270			10.3509	1978	10.351	2967			11.4271	10077	11.4429	3683			84.9914	50920	98.9448	33898				97.85	16	96.9997	509.241
2.1135	52998	2.114	29770			4.9065	1046417	4.9168	719429			6.3586	1050	6.3576	1692			8.139	450	8.1111	585			10.3658	1462	10.3659	3741			11.4459	7282	11.4616	1990			85.9538	57809	99.2355	1929.17				98.3401	369.889	98	16
2.1255	49209	2.1259	30339			4.9229	1467650	4.9332	756372			6.369	875	6.368	2567			8.1531	2116	8.1252	945			10.3806	1548	10.3807	4729			11.4647	6012	11.4804	2201			90.9437	254.242	100.994	11299				98.9558	4788.62	98.21	313.962
2.1374	54406	2.1379	39823			4.9393	1012802	4.9496	489507			6.3794	583	6.3784	3559			8.1671	5312	8.1392	1935			10.3954	1849	10.3956	4471			11.4835	3260	11.4992	1566			93.0257	1400.33	109.046	111890				99.9	64	98.977	5029.59
2.1493	44113	2.1498	43476			4.9557	538189	4.966	270882			6.3899	875	6.3888	5659			8.1812	13461	8.1533	4186			10.4103	1978	10.4104	6492			11.5022	3344	11.518	1270			97.0601	2474.46	110.025	9921.44				100.974	195.778	100.278	64
2.1613	43208	2.1617	39488			4.9723	254011	4.9824	132273			6.4003	1050	6.3993	7584			8.1952	19541	8.1673	10804			10.4251	2408	10.4253	5417			11.521	3006	11.5367	635			98.9732	52297	110.906	826.787				101.158	32.9445	100.984	194.833
2.1732	40259	2.1737	41130			4.9887	116679	4.9988	74391			6.4107	467	6.4097	9568			8.2095	21838	8.1814	18865			10.44	4127	10.4401	4901			11.5398	2709	11.5555	762			99.9584	2926.77	113.893	826.787				102.973	5035.21	102.254	162.389
2.1851	66078	2.1856	42203			5.0051	60308	5.0134	40509			6.4211	758	6.4201	11844			8.2236	23955	8.1954	29407			10.4548	2795	10.4549	5718			11.5586	2074	11.5743	550			100.602	289.946	115.9	551.191				104.964	176.513	102.598	16.9445
2.1971	34829	2.1975	50349			5.0196	37123	5.0279	30067			6.4316	817	6.4305	14295			8.2385	21973	8.2094	33868			10.4697	2924	10.4698	5030			11.5773	1228	11.591	508			100.948	8136.87	116	551.191				105.95	21.1896	102.968	3873.81
2.209	39789	2.2095	43175			5.0342	22106	5.0424	20772			6.442	992	6.4409	17797			8.2536	13641	8.2235	33822			10.4845	2666	10.4846	5116			11.594	720	11.6076	677			101.931	494.785	127.059	101690				107.043	48.9445	104.991	224.945
2.2209	39421	2.2214	51221			5.0487	20724	5.057	20152			6.4524	700	6.4514	19899			8.2687	9634	8.2385	28010			10.4993	2838	10.4994	2580			11.6107	889	11.6243	85			107.038	310.953						108	32	107.072	66.8334
2.2329	41130	2.2333	50047			5.0632	16721	5.0715	17245			6.4628	1167	6.4618	17447			8.2837	7157	8.2535	19811			10.5142	1978	10.5143	2408			11.6274	593	11.6577	254			107.836	516.331						108.231	104.023	107.279	48
2.2448	32919	2.2453	47902			5.0778	14053	5.086	16387			6.4732	700	6.4722	15521			8.2988	5852	8.2686	13551			10.529	1075	10.5291	1247			11.6441	762	11.691	254			109.038	180270						109.03	171.324	108.045	42.3702
2.2567	51556	2.2572	52461			5.0923	11623	5.1005	14720			6.4837	1050	6.4826	15112			8.3139	2611	8.2837	8778			10.5438	559	10.544	1935			11.6608	1143	11.7077	254			110.01	43521						109.25	37.1896	109.063	64.9445
2.2687	35232	2.2692	47130			5.1068	11146	5.1151	13481			6.4941	700	6.4931	15346			8.3289	2476	8.2987	7383			10.5587	473	10.5588	1075			11.6775	423	11.7244	296			110.964	3704.12						110.75	21.1896	110.971	251.315
2.2806	71279	2.2811	47265			5.1213	7097	5.1296	12480			6.5045	1692	6.5035	21183			8.344	2026	8.3138	4501			10.5735	129	10.5737	731			11.6941	339	11.7411	254			124.976	1258.51						111.007	267.324	111.893	48
2.2925	58531	2.293	54775			5.1358	7145	5.1441	12147			6.5149	2217	6.5139	15696			8.3591	1575	8.3289	3736			10.5884	43	10.5885	1247			11.7108	466	11.7578	42			127.05	229410						112.968	48.9445	112.931	136.018
2.3052	35466	2.3057	56184			5.1504	6763	5.1586	11051			6.5254	4492	6.5243	17505			8.3741	765	8.3439	2431			10.6032	129	10.6033	559			11.7275	254	11.7745	339			127.863	494.785						113.229	69.1896	113.297	37.1851
2.3179	39287	2.3183	57860			5.1637	6478	5.172	11432			6.5358	8635	6.5347	15871			8.3892	585	8.359	1305			10.618	86	10.6182	516			11.7442	296	11.7912	169										114.117	67.7779	114.94	32
2.3305	47667	2.331	49846			5.177	5858	5.1853	12909			6.5462	10269	6.5451	20891			8.4043	675	8.3741	1800			10.6339	43	10.634	645			11.7609	508	11.8078	42										116.987	908.909	116.992	493.259
2.3431	52394	2.3436	55010			5.1904	4810	5.1986	9241			6.5566	16630	6.5556	14996			8.4193	405	8.3891	1080			10.6497	86	10.6498	903			11.7775	423	11.8236	127										117.949	33.889	118.046	16.9445
2.3565	40292	2.357	52394			5.2037	4048	5.212	8907			6.567	23693	6.566	19432			8.4353	225	8.4042	675			10.6645	258	10.6646	602			11.7942	423	11.8393	127										118.721	64	119.007	726.222
2.3699	44784	2.3703	52193			5.217	4382	5.2253	8812			6.5775	16980	6.5764	19840			8.4514	360	8.4193	630			10.6794	86	10.6795	430			11.8109	720	11.855	85										119.053	1297.59	120.748	16.9445
2.3839	89000	2.3844	67957			5.2304	2429	5.2393	8764			6.5879	21241	6.5869	15813			8.4665	45	8.4353	675			10.6942	43	10.6943	559			11.8266	254	11.8708	85										121.026	368.046	121.016	261.667
2.398	312333	2.3985	122426			5.2444	3810	5.2534	9288			6.5983	18089	6.5973	17914			8.4817	270	8.4513	360			10.71	129	10.7101	215			11.8424	254	11.8865	169										121.25	37.1896	122.059	21.1851
2.412	788049	2.4125	325092			5.2585	2429	5.2674	8431			6.6096	15229	6.6085	13653			8.4968	360	8.4664	360			10.724	43	10.7241	86			11.8581	85	11.9023	169										122.1	42.8104	123.072	539.352
2.4261	972967	2.4266	480388			5.2725	3524	5.2815	7573			6.6208	18439	6.6198	16046			8.5119	180	8.4816	270			10.7388	43	10.739	215			11.8739	212	11.9495	85										123.008	620.781	125.112	141.204
2.4402	901040	2.4406	405945			5.2866	2667	5.2955	8478			6.6321	16805	6.631	12661			8.5271	180	8.4967	450			10.7686	43	10.7539	344			11.8896	169	11.9638	169										124.057	101.19	129.025	360.074
2.4542	516830	2.4547	249633			5.3006	3096	5.3106	9860			6.6433	19081	6.6423	21533			8.5418	225	8.5119	405			10.7835	43	10.7688	430			11.9053	212	11.9781	42										124.985	251.324	129.35	21.1851
2.4683	312976	2.4688	134126			5.3157	2477	5.3264	7669			6.6546	17622	6.6535	17330			8.5566	495	8.527	90			10.7984	43	10.7837	86			11.9211	423	11.9924	212										127.049	82.8334	130.014	48
2.4823	167234	2.4828	81178			5.3316	2429	5.3423	9383			6.6658	20074	6.6648	14354			8.5714	135	8.5417	315			10.8133	258	10.7985	430			11.9368	85												128.8	16	131.06	70.1296
2.4964	97529	2.4969	61751			5.3474	2334	5.3581	7002			6.6771	16455	6.676	19198			8.5862	135	8.5565	225			10.8282	301	10.8134	602			11.9525	127												129.022	492.781	133.021	288.055
2.5104	71211	2.5109	39521			5.3632	2858	5.3739	7526			6.6883	18965	6.6873	16747			8.6009	225	8.5713	90			10.8442	516	10.8283	731			11.9669	296												130.031	32.9445	133.288	21.1851
2.5245	56754	2.525	33188			5.379	1334	5.3897	7764			6.6996	21066	6.6986	18556			8.6157	180	8.5861	270			10.8601	1333	10.8443	1849			11.9812	212												131.039	47.0555	133.4	16
2.5386	47633	2.5391	34059			5.3948	1572	5.4055	8335			6.7108	19607	6.7098	21066			8.6305	225	8.6009	540			10.8746	2107	10.8602	2494			11.9955	169												132.16	79.5687	134.005	127.555
2.5526	51824	2.5531	48304			5.4109	1810	5.4214	6239			6.7221	14412	6.7211	17272			8.6444	135	8.6157	540			10.8902	2494	10.8747	4944																133.065	753.981	135.02	323.833
2.5667	40158	2.5672	62556			5.4268	1715	5.4372	8193			6.7333	16338	6.7323	16455			8.6583	135	8.6305	135			10.9058	4084	10.8903	7869																135.015	354.915	136.129	50.8334
2.5807	48304	2.5812	51891			5.4426	1572	5.453	8383			6.7454	18556	6.7444	19023			8.6722	180	8.6444	225			10.9214	6105	10.9059	10750																135.364	16	137.058	121.426
2.5948	42069	2.5953	52361			5.4584	1762	5.4688	8097			6.7568	29123	6.7558	16572			8.6861	135	8.6582	225			10.9387	8944	10.9215	15653																136.027	16.9445	138.967	371.333
2.6089	34193	2.6093	43611			5.4742	2238	5.4846	6954			6.7682	22292	6.7672	14762			8.7	225	8.6721	180			10.956	10062	10.9388	16686																137.048	290.402	141.02	818.925
2.6229	18716	2.6234	40460			5.49	2143	5.5005	8288			6.7796	35781	6.7786	23460			8.7139	225	8.6861	315			10.9724	14707	10.9561	22537																139.025	341.236	142.987	480.092
2.637	12119	2.6375	27726			5.5058	2096					6.791	31868	6.7899	28598			8.7278	90	8.7	360			10.9887	13115	10.9725	24129																140.1	63.5687	144.977	266.852
2.651	15568	2.6516	28597									6.8024	31576	6.8013	22117			8.7417	315	8.7139	180			11.005	13374	10.9888	22063																140.99	703.148	146.097	178.833
2.6651	23070	2.6657	28865									6.8137	32335	6.8127	33562			8.7556	45	8.7277	270			11.0214	10449	11.0051	19482																142.976	437.236	146.953	184.018
2.6792	26252	2.6797	38750									6.8241	31810	6.823	30642			8.7696	225	8.7416	45			11.0377	7525	11.0215	15524																144	16.9445	147.111	125.204
2.6932	37477	2.6938	62925									6.8337	24919	6.8327	30992					8.7556	180			11.0555	5417	11.0379	8170																145.02	482.915	148.05	16
2.7073	32718	2.7078	69433									6.8433	24511	6.8423	24861					8.7695	405			11.0732	2881	11.0556	6105																147.065	221.213	148.15	16
2.7213	35098	2.7219	64502									6.853	27488	6.8519	27372									11.0909	1849	11.0733	3956																147.491	21.1896	149.062	168.963
2.7354	27559	2.736	69836									6.8626	21241	6.8615	29941									11.1087	1032	11.0911	1505																148.292	50.8334	149.325	32
2.7494	26453	2.7508	74332									6.8722	19081	6.8712	19432									11.1264	688	11.1088	1204																148.985	102.134	149.987	82.8334
2.7643	28162	2.7656	58632									6.8818	13011	6.8808	30350									11.1441	344	11.1265	1075																151.002	317.726	151.026	194.389
2.7791	26353	2.7804	39488									6.8914	7409	6.8904	16805									11.1619	301	11.1442	774																153.025	419.347	152.261	16.9445
2.7939	23003	2.7952	35098									6.9011	5834	6.9	16688									11.1796	258	11.162	1075																153.5	21.1896	153.018	336.981
2.8087	31881	2.81	35935									6.9107	4959	6.9097	7584									11.1973	43	11.1797	860																154.15	16	154.932	326.629
												6.9203	3617	6.9193	10735									11.2176	86	11.1974	1204																155.005	488.536	156.984	221.204
												6.93	2742	6.9289	5601									11.2379	43	11.2177	1161																155.258	48	157.206	53.1851
												6.9396	2333	6.9385	3909									11.2582	86	11.238	1247																156.02	86.134	158.984	859.389
												6.951	3092	6.9499	4259									11.2769	43	11.2583	1892																156.966	355.347	159.328	143.555
												6.9624	1517	6.9613	3267									11.2957	43	11.277	1591																157.297	49.889	160.043	48
												6.9738	1633	6.9727	3442									11.3145	43	11.2958	903																158.052	16.9445	160.984	309.685
												6.9852	1808	6.9841	2100									11.352	43	11.3146	1333																158.652	16.9445	162.698	16.9445
												6.9966	1750	6.9955	1750									11.3708	43	11.3334	946																158.987	1267.52	163.052	364.259
												7.0079	1108	7.0069	1983									11.3896	43	11.3522	989																159.283	49.889	164.303	21.1851
												7.0194	1633	7.0183	2450											11.371	430																159.531	32	164.999	567.111
												7.0312	1458	7.0301	1575											11.3897	903																160.991	193.889	165.207	80.9445
												7.0425	1108	7.0415	1633																												162.148	16.9445	166.014	103.074
												7.0538	992	7.0528	817																												162.96	396.781	167.091	197.685
												7.0651	992	7.0641	1342																												164	16	169.086	230.629
												7.0764	1108	7.0754	1108																												165.02	701.772	171.497	97.889
												7.0878	1458	7.0867	1167																												166.055	64.9445	173.018	279.129
												7.0991	642	7.0983	992																												167.08	425.481	174.069	53.1851
												7.11	817	7.1093	933																												169.008	206.157	174.91	1101.78
												7.1212	1225	7.1211	1225																												169.943	102.134	177.042	531.37
												7.1323	933	7.1323	1167																												170.05	54.134	177.998	16.9445
												7.1435	1458	7.1434	817																												171.016	229.703	179.008	516.333
												7.1546	933	7.1546	992																												171.958	18.8334	179.401	64.9445
												7.1658	1167	7.1657	1517																												173.077	333.213	180.15	34.8334
												7.1769	817	7.1768	817																												174.949	1107.52	181.017	294.167
												7.1874	700	7.1873	642																												177.017	977.072	182.078	80
												7.1978	1458	7.1978	817																												177.35	42.3791	183.035	1584.17
												7.2087	1108	7.2087	1167																												178.013	16.9445	183.999	100.74
												7.2196	875	7.2196	1167																												179.034	928.21	184.223	32
												7.2299	817	7.2298	1283																												179.45	32	185.027	500.278
												7.2401	817	7.24	1108																												179.75	16	185.251	48
												7.2503	583	7.2502	525																												180	16	186	32
												7.2605	1108	7.2604	992																												180.15	79.5687	187.02	381.685
												7.2707	1283	7.2706	875																												180.968	138.379	189.027	366.148
												7.2809	758	7.2809	1458																												181.201	32	191.045	754.944
												7.2904	1575	7.2904	1225																												181.4	16	192	16
												7.2999	933	7.2999	875																												183.03	4478.06	193.059	236.259
												7.3095	700	7.3094	992																												184.018	365.726	194.981	310.629
												7.319	875	7.3189	992																												185.038	905.527	197.04	1094.24
												7.3285	292	7.3284	467																												186.151	32	199.094	359.074
												7.338	817	7.3379	1283																												187.035	587.37	200.15	16
												7.3475	642	7.3474	1342																												187.3	53.1896	200.261	21.1851
												7.357	1517	7.3569	1342																												189.023	413.726	201.065	230.611
												7.3665	1050	7.3664	1108																												189.468	32	203.008	497.036
												7.376	1050	7.3759	1283																												191.046	1073.07	204.05	16.9445
												7.3855	1167	7.3854	1225																												191.433	32	205.01	332.259
												7.395	1050	7.3949	1050																												193.053	296.967	205.26	70.1296
												7.4045	1692	7.4044	1458																												195.077	470.18	206.012	26.3702
																																											195.952	69.1896	207.014	522.407
																																											197.038	2318.67	209.009	438.185
																																											197.551	70.134	209.3	16.9445
																																											197.999	87.0785	211.007	209.944
																																											199.019	371.824	213.041	199.074
																																											199.241	79.5687	213.209	48
																																											201.019	346.938	213.879	48
																																											201.989	64.9445	215.08	890.889
																																											203.028	629.749	216.85	32
																																											205.033	428.35	217.017	64
																																											207.012	600.967	219.023	226.851
																																											207.2	117.19	221.059	387.796
																																											209.026	288.945	221.96	55.074
																																											209.508	21.1896	222.962	124.259
																																											210.05	37.1896	224.111	21.1851
																																											211.025	514.402	225.048	405.685
																																											212.04	63.5687	226.059	80.9445
																																											212.552	16.9445	227.023	1046.19
																																											213.042	341.703	227.45	32
																																											215.037	900.419	229.077	353.444
																																											215.517	32	230.929	230.13
																																											215.966	100.722	233.009	302.148
																																											217.02	670.716	234.1	42.3702
																																											217.94	65.889	235.016	553.518
																																											219.004	321.971	235.83	42.3702
																																											219.25	58.3791	236.934	273.444
																																											220.159	79.5687	237.935	48
																																											221.009	283.801	238.05	32.9445
																																											222.147	71.0785	239.03	431.093
																																											223.024	425.481	240.108	48
																																											224.064	48	240.989	319.111
																																											225.055	522.425	241.189	64
																																											227.004	1553.71	243.005	302.148
																																											227.452	16.9445	245.024	161.889
																																											229.01	319.137	246.038	21.1851
																																											230.013	80	246.975	325.222
																																											231.058	603.919	250.1	32
																																											231.35	32	251.04	282.407
																																											232.048	48	252.853	241.944
																																											232.988	282.461	253.056	252.259
																																											233.987	42.8104	253.261	21.1851
																																											235.02	640.605	254	80
																																											235.7	21.1896	255.021	392.019
																																											235.788	21.1896	255.25	32
																																											236.2	32	257.035	119.074
																																											237.101	297.517	260.978	69.1851
																																											239.017	539.37	263.012	422.185
																																											239.4	21.1896	264.987	235.814
																																											240	16	265.319	48.9445
																																											241.036	396.268	266.857	44.7039
																																											243.028	417.971	267.201	32
																																											244.972	247.556	268.214	66.8334
																																											247.041	582.693	269.042	38.1296
																																											247.452	85.1896	269.15	32
																																											247.908	21.1896	271.113	139.315
																																											251.017	328.967	272.938	49.889
																																											251.351	69.1896	273.908	26.3702
																																											252.852	213.667	275.051	261.667
																																											254.2	16	277.19	123.315
																																											254.981	499.347	279.053	64
																																											256.947	178.833	280.038	21.1851
																																											259.073	210.402	281.003	55.074
																																											260.967	49.889	283.07	168.018
																																											261.1	32	284.95	32
																																											262.99	345.049	285.202	42.3702
																																											263.213	33.889	286.107	33.889
																																											263.45	32	287.045	127.555
																																											263.977	116.722	289.045	732.796
																																											264.964	504.536	290.098	124.259
																																											265.5	16.9445	291.064	2121.72
																																											266.047	117.19	291.288	184.518
																																											267.033	219.324	291.85	16
																																											268.14	63.5687	291.95	16
																																											268.965	102.134	292.15	48
																																											269.994	48	292.971	937.61
																																											271.06	275.778	293.65	16
																																											273.112	53.1896	293.949	86.1296
																																											274.101	32	294.179	48.9445
																																											275.039	386.402	294.986	2317.91
																																											276.976	169.435	295.405	32.9445
																																											279.037	119.079	296.054	48.9445
																																											280.983	37.1896	296.916	639.148
																																											281.998	38.134	297.179	430.648
																																											283.038	239.569	298.072	218.87
																																											285.002	37.1896	298.987	1514.05
																																											289.014	2059.66	299.306	37.1851
																																											290.063	258.402	300.438	21.1851
																																											290.981	2943.05	301.025	1326.7
																																											291.447	91.7549	301.46	37.1851
																																											292.117	32.9445	301.944	107.315
																																											292.963	1532.91	302.463	37.1851
																																											293.458	49.889	303.057	1411.43
																																											294.019	210.402	303.337	158.648
																																											294.971	2139.17	304.156	48
																																											296.384	32	304.985	396.296
																																											296.962	1509.92	306.016	98.8334
																																											297.65	16.9445	306.25	21.1851
																																											298.243	98.8334	307.021	613.722
																																											299.011	1785.27	308.051	48.9445
																																											299.44	64	309.027	569.445
																																											300	224.513	310.005	69.1851
																																											300.997	1339.63	311.003	2189.44
																																											301.528	85.1896	312.027	32.9445
																																											302.002	449.971	312.912	2078.92
																																											302.402	16.9445	313.499	32.9445
																																											303.026	2082.75	314.044	16.9445
																																											303.551	32.9445	314.986	2639.87
																																											303.954	38.134	315.404	64
																																											304.944	150.134	316.04	65.889
																																											305.146	92.6994	316.896	797.313
																																											305.453	21.1896	317.264	106.37
																																											306.069	97.889	317.85	16
																																											306.997	652.781	318.006	80.9445
																																											307.3	38.134	318.955	1294.68
																																											307.571	42.3791	319.613	16.9445
																																											308.06	71.0785	319.988	103.074
																																											308.97	610.915	320.966	663.129
																																											310.014	144.513	321.248	149.685
																																											311.061	3898.64	322	113.889
																																											311.55	69.1896	323.021	369.444
																																											312.009	48	324.044	32
																																											312.901	2369.84	325.224	32.9445
																																											314.055	113.889	327.03	405.222
																																											314.972	2814.07	327.4	16
																																											315.728	59.3236	328.008	32
																																											316.895	904.187	328.948	701.241
																																											317.279	49.889	329.935	92.2591
																																											318.091	132.245	330.88	4383.04
																																											318.998	1701.45	332.059	81.889
																																											319.984	48.9445	332.923	1089.54
																																											321.022	618.471	334	32
																																											321.411	16.9445	334.133	69.1851
																																											321.988	80.5132	334.944	783.148
																																											322.231	33.889	335.241	138.37
																																											323.049	839.206	336.144	48.9445
																																											323.958	47.0555	336.839	697
																																											325.059	215.078	339.017	1455.18
																																											326.144	38.134	340.018	48
																																											327.065	534.18	340.98	203.315
																																											328.87	711.206	342.967	312.518
																																											329.1	264.5	343.343	48
																																											330.221	42.3791	344.954	140.259
																																											330.877	5084.03	346.976	194.833
																																											331.95	32	348.017	80.4997
																																											332.881	1148.91	348.99	681.5
																																											333.282	69.1896	350.083	48
																																											334.889	788.768	350.981	2189.41
																																											335.15	103.546	351.347	66.8334
																																											335.361	21.1896	352.853	2134.39
																																											336.055	78.111	353.348	16.9445
																																											336.845	748.745	354.18	38.1296
																																											338.063	112.513	354.858	1546.54
																																											339.012	1837.48	355.296	32
																																											339.55	21.1896	356.806	471.611
																																											339.695	38.134	357.05	16.9445
																																											340.05	98.8334	357.148	16.9445
																																											341.012	757.236	358.928	677.222
																																											342.042	152.023	359.406	42.3702
																																											343.031	400.082	360.841	203.315
																																											343.38	96.9445	361.276	48
																																											343.95	66.8334	363.02	215.556
																																											345.145	49.889	364.843	48.9445
																																											347.062	215.078	367.058	69.1851
																																											347.95	32	367.901	32.9445
																																											348.922	438.18	368.842	53.1851
																																											349.958	48	369.067	112
																																											351.015	2453.98	369.957	129.889
																																											351.406	55.0785	370.844	1015.61
																																											351.75	27.7549	371.279	217.463
																																											351.932	81.889	372.05	32
																																											352.845	2449.41	372.853	1081.55
																																											353.679	48	374.844	700.814
																																											354.864	1483.03	375.26	16.9445
																																											355.25	32	376.854	343.574
																																											356.116	21.1896	377.249	48.9445
																																											356.753	463.579	378.967	291.778
																																											358.07	32	383.08	37.1851
																																											359.01	1046.24	385	16
																																											361.003	380.268	386.738	42.3702
																																											362.05	16	388.151	32
																																											363.064	312.536	389.035	240.037
																																											363.3	21.1896	390.944	275.333
																																											364.031	32	391.286	20.2406
																																											364.9	64.9445	392.822	238.611
																																											365.153	134.647	393.196	82.8334
																																											366.038	21.1896	394.819	505.945
																																											367.958	21.1896	395.099	83.7779
																																											368.998	209.026	396.844	245.685
																																											369.964	127.569	397.15	16
																																											370.179	48	398.987	188.759
																																											370.853	640.559	405.073	48.9445
																																											371.025	374.216	407.913	16.9445
																																											372.832	808.151	408.179	49.889
																																											374.845	794.948	408.3	21.1851
																																											376.809	459.801	410.981	32.9445
																																											377.11	81.889	412.808	233.907
																																											378.982	987.929	414.826	242.389
																																											379.43	59.3236	418.987	120.019
																																											382.102	16.9445	419.183	37.1851
																																											382.954	54.134	419.903	65.889
																																											383.964	16	432.763	16.9445
																																											388.916	281.912	436.775	53.6298
																																											390.855	384.046	438.914	48.9445
																																											392.885	293.703	439.15	16
																																											393.193	48	494.938	21.1851
																																											394.832	548.768	498.383	32
																																											395.188	48	498.905	48.9445
																																											396.836	129.458	499.348	662.666
																																											399.003	262.647
																																											400.951	32
																																											401.8	16
																																											412.818	135.078
																																											416.883	53.1896
																																											419	79.5687
																																											430.75	32
																																											439.039	123.324
																																											454.882	49.889
																																											498.922	133.19

## Sheet: Figure 2e
Figure 2e
	Natural xenobiotics	Industrial chemicals and air pollutants	Consumer care product ingredients	Plasticizers and plastic components
	5	6	8	8

## Sheet: Figure 2f
Figure 2f - chromatograms jacobine N-oxide						Figure 2f - chromatograms scopolamine						Figure 2f - chromatograms daidzein						Figure 2f - chromatograms PhIP						Figure 2f - chromatograms alternariol						Figure 2f - chromatograms prochloraz						Figure 2f - enhanced product ion scans jacobine-N-oxide							Figure 2f - enhanced product ion scans PhIP
Standard		Sample				Standard		Sample				Standard		Sample				Standard		Sample				Standard		Sample				Standard		Sample				Standard		Sample					Standard		Sample
Retention time [min]	Intensity [cps]	Retention time [min]	Intensity [cps]			Retention time [min]	Intensity [cps]	Retention time [min]	Intensity [cps]			Retention time [min]	Intensity [cps]	Retention time [min]	Intensity [cps]			Retention time [min]	Intensity [cps]	Retention time [min]	Intensity [cps]			Retention time [min]	Intensity [cps]	Retention time [min]	Intensity [cps]			Retention time [min]	Intensity [cps]	Retention time [min]	Intensity [cps]			m/z	Intensity [cps]	m/z	Intensity [cps]				m/z	Intensity [cps]	m/z	Intensity [cps]
2.5236	320	2.5373	192			3.0552	236	3.0558	518			4.8275	52	4.8205	104			4.8	788	4.8084	382			6.2009	171	6.2041	57			13.9351	112	13.9491	84			64.9366	207.14	95.4	423.769				53.2433	508.637	58.2	466.152
2.5376	256	2.664	448			3.0969	566	3.0766	566			4.8601	52	4.9348	104			4.8163	72	4.8247	310			6.2118	57	6.215	455			13.9656	225	13.9898	84			70.1056	374.279	102.971	1695.08				58.944	10003	58.928	6059.98
2.5517	64	2.778	384			3.1177	141	3.0974	660			4.9254	52	4.9512	104			4.8326	573	4.841	573			6.2226	171	6.2258	342			13.986	197	14.0204	197			81.081	240	103.2	423.769				64.96	5425.46	64.3812	932.305
2.5658	64	2.8076	256			3.1386	189	3.1182	801			5.0215	52	5.0001	52			4.8489	716	4.8573	477			6.2335	455	6.2366	228			13.9961	394	14.047	309			91.1689	1108.56	105	2542.61				66.9395	678.182	64.9889	2330.76
2.608	384	2.8373	192			3.1596	660	3.1391	566			5.0359	52	5.0146	52			4.8652	358	4.8737	119			6.2443	285	6.2475	285			14.0063	56	14.0537	84			93.05	40	107.993	1695.08				77.0262	10003	67	1864.61
2.622	128	2.8846	64			3.1806	566	3.1601	613			5.0647	52	5.029	52			4.8816	668	4.89	692			6.2551	797	6.2583	455			14.0267	56	14.0604	28			93.9914	254.279	112.015	635.653				78.0304	1525.91	77.0167	11188
2.6642	64	2.9009	513			3.2016	283	3.1811	189			5.0791	52	5.0434	156			4.8979	597	4.9063	525			6.2652	569	6.2684	398			14.0333	197	14.067	225			94.1279	320	114.9	423.769				79.0389	2712.73	78	466.152
2.6783	64	2.9661	256			3.2227	801	3.2021	330			5.0935	52	5.1155	52			4.9142	406	4.9226	979			6.2752	455	6.2792	171			14.04	84	14.127	141			103.015	734.279	117.066	2330.73				81.002	2204.09	79.0667	3962.3
2.7064	128	3.0168	577			3.2437	189	3.2232	236			5.108	52	5.13	52			4.9305	644	4.9389	310			6.2861	342	6.29	228			14.06	169	14.1337	112			103.403	200	118.066	3178.27				91.0138	4408.19	80	233.076
2.7634	256	3.0766	192			3.266	518	3.2666	330			5.1224	52	5.1444	52			4.9468	525	4.9552	549			6.2969	114	6.3008	512			14.0667	56	14.147	112			105.027	501.419	119.075	5508.99				92.0292	508.637	81.0273	1631.53
2.7782	64	3.0975	128			3.2884	283	3.289	330			5.1513	52	5.1588	104			4.9632	859	4.9715	430			6.3077	342	6.3116	398			14.0867	28	14.1881	141			106.11	1468.56	120.072	8687.26				94.0143	169.546	82.95	466.152
2.793	256	3.1183	8265			3.3108	377	3.3113	94			5.1645	208	5.172	364			4.9795	406	4.9879	501			6.3185	114	6.3225	512			14.1134	141	14.1958	84			107.995	160	120.991	2966.38				95.0769	1356.36	91.0665	9556.12
2.8226	448	3.1391	18072			3.3331	330	3.3337	141			5.1777	1198	5.1853	1562			4.9958	716	5.0042	310			6.3293	114	6.3333	398			14.1267	225	14.2036	84			108.302	254.279	122.04	2542.61				103.038	2712.73	91.25	1398.46
2.8523	833	3.1602	7112			3.3555	518	3.3561	896			5.191	5103	5.1985	5884			5.0121	597	5.0186	310			6.3401	228	6.3441	228			14.14	225	14.2268	56			109.079	160	122.2	635.653				103.392	339.091	91.9913	1631.53
2.8686	128	3.1812	2050			3.3778	424	3.3784	518			5.2042	11925	5.2117	6769			5.0265	453	5.0331	358			6.3509	228	6.3549	455			14.1467	197	14.2655	141			109.992	207.14	123	423.769				104.1	508.637	92.1	932.305
2.8849	448	3.2023	833			3.4002	236	3.4008	283			5.2174	10467	5.2249	5311			5.041	883	5.0476	764			6.3617	285	6.3657	171			14.1534	112	14.3079	197			112.082	160	128.086	635.653				105.065	5425.46	93	466.152
2.9011	256	3.2233	320			3.4225	189	3.4232	848			5.2306	8852	5.2389	4009			5.0554	549	5.062	167			6.3725	285	6.3765	228			14.16	197	14.3186	112			113.004	200	130.05	423.769				107.1	1695.46	93.1	466.152
2.9337	192	3.2443	320			3.4439	94	3.4445	330			5.2446	2864	5.2529	1666			5.0698	907	5.0764	215			6.3833	228	6.3873	398			14.1734	141	14.3867	253			114.88	581.419	137.928	1059.42				115.044	8477.28	95	932.305
2.95	1025	3.2667	513			3.4653	707	3.4873	471			5.2586	1562	5.2668	729			5.0842	477	5.0908	191			6.3941	114	6.3981	57			14.18	169	14.4152	28			115	200	139.1	847.538				117.004	2373.64	97.0045	1631.53
2.9988	320	3.3338	256			3.4867	660	3.5086	2828			5.2725	729	5.2808	312			5.0987	477	5.1053	859			6.4049	285	6.409	342			14.2265	225	14.4303	197			117.112	120	141.011	847.538				118.1	678.182	101.924	8623.82
3.0767	320	3.4446	128			3.508	16879	3.5208	9994			5.2865	364	5.2948	312			5.1131	382	5.1197	692			6.4158	398	6.4198	455			14.242	84	14.4454	112			118.091	2737.12	143.046	2118.84				122.013	1865	103.031	9323.05
3.0976	897	3.466	577			3.5202	47551	3.533	17634			5.3004	208	5.3098	208			5.1275	692	5.1341	525			6.4266	285	6.4306	398			14.2574	56	14.4765	56			119.038	1249.98	145.031	423.769				126.95	169.546	105.202	12819
3.1184	24803	3.4873	128			3.5323	75940	3.5451	18907			5.3155	104	5.3256	52			5.142	406	5.1485	119			6.4374	285	6.4414	398			14.2652	169	14.4924	309			120.083	12131	146.058	847.538				128.082	3730	106.064	1398.46
3.1393	22816	3.5087	64			3.5445	83597	3.5573	20181			5.3313	52	5.3414	52			5.1564	740	5.163	286			6.4482	228	6.4522	285			14.3288	28	14.5561	141			121.066	280	147	423.769				130.069	3051.82	107.114	233.076
3.1603	9291	3.533	128			3.5566	78019	3.5694	15841			5.3471	312	5.3573	52			5.1696	406	5.1762	621			6.459	512	6.463	228			14.3558	84	14.5721	1659			122.004	762.838	149.115	635.653				131.115	508.637	108.01	932.305
3.1813	4293	3.5451	641			3.5688	55814	3.5816	9098			5.3629	156	5.3889	156			5.1828	716	5.1894	668			6.4699	228	6.4739	285			14.3977	28	14.588	13389			123.088	294.279	153.979	635.653				134.1	339.091	109.028	2097.69
3.2023	128	3.5816	1025			3.5809	29474	3.5937	7590			5.3787	104	5.4047	104			5.1961	525	5.2026	430			6.4807	285	6.4847	57			14.4725	28	14.6039	24532			128.108	254.279	156.05	423.769				134.905	678.182	113.95	233.076
3.2234	192	3.618	192			3.5931	24520	3.6059	5327			5.3945	156	5.4205	52			5.2093	573	5.2159	597			6.4915	228	6.4955	114			14.4884	112	14.6199	15640			131.05	400	158.057	2542.61				139.2	508.637	115.047	12120
3.2444	513	3.6423	256			3.6052	13814	3.618	3488			5.4103	156	5.4363	104			5.2225	955	5.2291	549			6.5023	285	6.5063	285			14.5202	56	14.6358	3797			132.029	807.14	160.05	423.769				140.064	2543.18	116.058	1631.53
3.2668	769	3.6823	256			3.6174	10466	3.6302	1933			5.4261	52	5.4995	52			5.2358	716	5.2431	334			6.5131	114	6.5171	114			14.5362	28	14.6517	2390			133.04	254.279	162.081	423.769				140.984	2373.64	117.05	932.305
3.2891	256	3.6957	256			3.6295	7212	3.6423	1037			5.4419	52	5.5153	52			5.2497	1217	5.257	1313			6.5239	569	6.5279	171			14.5681	984	14.6677	928			133.6	127.14	164.079	1059.42				142.864	169.546	117.131	1398.46
3.3786	705	3.7092	320			3.6416	3535	3.6556	1744			5.4735	52	5.5662	104			5.2637	3318	5.271	1504			6.5347	114	6.5387	228			14.584	9338	14.6836	591			134.082	981.419	166.028	847.538				143.207	1186.82	119.078	3729.22
3.4009	384	3.7225	128			3.655	3394	3.669	707			5.4893	104	5.5991	104			5.2776	6278	5.285	2721			6.5455	228	6.5496	114			14.5999	14767	14.7021	844			136.083	447.14	166.15	211.884				145.064	3221.37	121.018	1631.53
3.4233	128	3.7358	128			3.6683	3724	3.6823	1084			5.5052	52	5.6869	104			5.2916	4153	5.299	1551			6.5564	171	6.5603	57			14.6159	9619	14.7232	309			136.97	360	171.05	847.538				146.029	508.637	125.95	233.076
3.4446	192	3.7492	192			3.6816	2498	3.6957	471			5.5725	156	5.7547	52			5.3056	3270	5.3141	1241			6.5672	285	6.5712	114			14.6318	3572	14.7453	84			137.281	80	172.15	423.769				149.839	678.182	126.228	932.305
3.4874	192	3.7625	64			3.695	1320	3.709	377			5.6056	104	5.788	52			5.3207	2387	5.3299	549			6.578	171	6.582	171			14.6477	1294	14.7674	309			138.05	421.419	173.05	2966.38				150.984	1186.82	127.018	3263.07
3.5087	320	3.7758	192			3.7084	990	3.7225	566			5.623	52	5.8196	104			5.3365	1384	5.3457	668			6.5888	342	6.5928	228			14.6637	1350	14.7895	253			138.941	327.14	174.05	1059.42				152.065	4747.28	128.066	7225.36
3.5209	64	3.7892	128			3.7218	848	3.7358	236			5.6578	52	5.8353	52			5.3523	573	5.3615	358			6.6004	285	6.6044	171			14.6796	169	14.8117	141			143.059	160	178.061	1483.19				155.004	1356.36	128.98	1398.46
3.533	641					3.7351	1603	3.7492	896			5.7914	52	5.8825	52			5.3681	644	5.3773	621			6.612	455	6.616	285			14.698	169	14.8338	56			144.102	694.279	183.115	1271.31				165.056	1865	129.1	466.152
3.5452	448					3.7485	566	3.7625	377			5.8386	52					5.3839	764	5.3931	812			6.6237	171	6.6277	171			14.7191	309	14.8559	197			144.993	120	184.112	1695.08				178.076	3051.82	132.1	932.305
3.5573	256					3.7618	990	3.7758	283			5.8544	52					5.3997	382	5.4089	215			6.6353	285	6.6393	285			14.7413	422	14.878	281			146.014	120	188.056	635.653				181.081	3051.82	133.1	1864.61
3.5816	256					3.7751	518	3.7892	94									5.4155	931	5.4247	286			6.6585	512	6.6509	228			14.7634	394	14.9665	281			147	548.558	192.13	1059.42				182.1	847.728	135.05	932.305
3.6059	448					3.7885	707	3.8025	330									5.4313	955	5.4405	525			6.6702	455	6.6625	285			14.7855	169	15.0108	309			147.3	80	214.106	847.538				183.05	1356.36	136.9	932.305
3.618	320					3.8018	990	3.8278	236									5.4471	1026	5.4563	215			6.6818	398	6.6742	683			14.8076	56	15.048	337			148.969	247.14	227.05	423.769				185.029	339.091	140.109	1165.38
3.6302	64					3.8144	801	3.8404	566									5.4629	931	5.4721	644			6.6934	569	6.6858	171			14.8298	309	15.0666	169			155.94	160	235.028	2118.84				191.139	678.182	141.031	2563.84
3.6423	256					3.827	707	3.853	424									5.4787	716	5.4879	501			6.705	1082	6.6974	683			14.8519	169	15.0852	141			157.078	160	240.1	847.538				196.889	678.182	142.967	1398.46
3.6557	577					3.8397	1367	3.8649	236									5.4945	716	5.5037	740			6.7167	2220	6.7091	455			14.874	337	15.1039	112			162.086	1475.7	250.119	1695.08				197.05	678.182	149.05	233.076
3.669	64					3.8523	1084	3.8768	471									5.5103	740	5.5195	358			6.7283	5750	6.7207	1480			14.9183	141	15.1225	56			164.05	40	268.093	635.653				209.078	2373.64	151.072	1864.61
3.6957	320					3.8642	518	3.8881	707									5.5268	501	5.5367	668			6.7408	14349	6.7323	2790			14.9625	169	15.1411	366			164.931	701.419	294.1	423.769				210.076	6612.28	153.004	3263.07
3.709	641					3.8761	707	3.8993	518									5.5441	621	5.554	263			6.7525	20672	6.7448	5807			14.9846	534	15.1597	703			167.004	254.279	296.126	2330.73				225.083	1230.89	165.05	932.305
3.7224	384					3.8986	613	3.9105	141									5.5614	644	5.5703	883			6.7642	36399	6.7565	8540			15.0068	225	15.1783	197			169.117	802.838	305.936	1271.31						179.08	699.229
3.7491	256					3.9098	1226	3.9218	236									5.5777	286	5.5866	668			6.7759	37197	6.7682	8540			15.044	281	15.2156	56			173.043	120	310.25	211.884						181.08	233.076
3.7758	513					3.921	330	3.933	236									5.594	1002	5.6033	501			6.7876	38566	6.78	10021			15.0812	84	15.2342	225			174.143	480	368.326	1367.88						182.166	1398.46
						3.9322	943	3.9442	943									5.6107	1050	5.6208	167			6.7993	34348	6.7917	11103			15.0998	225	15.2528	28			175.159	254.279								183.085	3263.07
						3.9434	660	3.9555	566									5.6281	286	5.6382	835			6.8111	23065	6.8034	7629			15.1185	225	15.2714	28			177.002	127.14								195.009	932.305
						3.9546	377	3.9667	47									5.6455	955	5.6556	477			6.8217	17824	6.8151	6547			15.1371	394					180.25	120								197.034	3263.07
						3.9723	330	3.9892	424									5.6629	716	5.673	597			6.8316	18849	6.8257	6604			15.1558	900					182.05	80								209.05	3962.3
						3.9835	754	4.0003	141									5.681	716	5.6912	573			6.8415	11502	6.8356	5750			15.1744	169					188.121	1565.68								210.058	4894.6
						3.9947	566	4.0116	189									5.6979	907	5.708	286			6.8514	11786	6.8456	6661			15.2116	84					190.151	731.442								211.05	699.229
						4.0059	283	4.034	330									5.7147	621	5.7256	167			6.8614	8313	6.8555	5579			15.2303	56					191.977	200								225.072	875.182
						4.0171	377	4.0452	141									5.7314	501	5.7423	477			6.8713	6490	6.8654	4896			15.2489	56					193.06	207.14
						4.0284	377	4.0574	518									5.7483	430	5.759	668			6.8812	5181	6.8753	3017			15.2675	56					194.14	682.838
						4.0396	660	4.0696	236									5.765	692	5.7757	358			6.8911	3985	6.8852	3131			15.2861	197					196.207	440
						4.0518	236	4.0817	141									5.7808	621	5.7922	788			6.901	5409	6.8951	2277									197.143	120
						4.0639	236	4.0939	283									5.7966	788	5.808	644			6.911	3814	6.905	1879									200.127	200
						4.0761	377	4.106	47															6.9208	2391	6.9149	1139									202	80
						4.0883	94	4.1182	283															6.9308	3359	6.9248	1765									203	80
						4.1004	236	4.1304	94															6.9407	2676	6.9348	626									204.05	127.14
						4.1126	707	4.1425	94															6.9514	3757	6.9447	1252									204.169	200
						4.1248	283	4.1547	330															6.9622	2846	6.9554	911									214.829	635.698
						4.1369	141	4.1669	94															6.9729	2106	6.9662	854									216.029	120
						4.1613	236	4.179	47															6.9837	1765	6.977	1366									216.2	80
						4.1734	518	4.1925	283															6.9945	2448	6.9877	1195									221.204	127.14
						4.1869	1037	4.206	141															7.0052	2448	6.9985	854									224.128	508.558
						4.2004	330	4.2204	330															7.016	1708	7.0092	1423									232.133	254.279
						4.2148	377	4.2348	330															7.0267	1594	7.02	1025									237.096	508.558
						4.2291	990	4.2491	236															7.0372	1708	7.0304	626									238.037	200
						4.2571	189																	7.0478	1765	7.041	1139									241.982	360
																								7.0584	1082	7.0516	854									244.783	240
																								7.069	1082	7.0622	854									248.25	160
																								7.0795	1651	7.0728	626									259.041	120
																								7.0901	1195	7.0834	911									288.993	120
																								7.1004	1139	7.094	968									291.135	508.558
																								7.1107	1423	7.1042	740									293	127.14
																								7.121	1025	7.1144	683									296.12	2798.54
																								7.1314	911	7.1248	911									296.459	200
																								7.1417	1765	7.1352	1309									309.067	127.14
																								7.1521	968	7.1455	1651									322.183	254.279
																								7.1625	1708	7.1559	1195									341.778	381.419
																								7.1729	1822	7.1663	2448									353.142	381.419
																								7.1825	2676	7.1766	2163									368.326	1489.98
																								7.1922	1195	7.1863	3245
																								7.2018	740	7.1959	2960
																								7.2115	1366	7.2055	3017
																								7.2204	1594	7.2152	3188
																								7.2293	1025	7.2241	4099
																								7.2382	1082	7.233	1993
																								7.2471	1423	7.2419	1879
																								7.256	1537	7.2508	2163
																								7.2649	797	7.2598	2049
																								7.2738	1139	7.2687	1765
																								7.2827	911	7.2776	797
																								7.2909	740	7.2865	1594
																								7.3004	797	7.2947	228
																								7.3099	1139	7.3042	57
																								7.3194	968	7.3137	740
																								7.3289	512	7.3232	455
																								7.3384	626	7.3327	626
																								7.3479	398	7.3422	626
																								7.3574	342	7.3517	398
																								7.3669	683	7.3612	398
																								7.3764	626	7.3707	228
																								7.3859	342	7.3802	342
																								7.3955	1025	7.3897	626
																								7.405	626	7.3992	171
																								7.4145	626	7.4087	512
																								7.424	740	7.4182	171
																								7.4335	228	7.4277	569
																								7.443	342	7.4372	342
																								7.4529	512	7.4467	455
																								7.4629	398	7.4567	114
																								7.4737	228	7.4666	285
																								7.4845	398	7.4774	57
																								7.4962	398	7.4883	285
																								7.5079	512	7.5	398
																										7.5117	569

## Sheet: Figure 2g
Figure 2g
	Natural xenobiotics	Industrial chemicals and air pollutants	Consumer care product ingredients	Plasticizers and plastic components
	14	4	6	5

## Sheet: Figure 3
Figure 3
	5-hydroxymethyl furfural	Matairesinol	5-hydroxymethyl-2-furanoic acid	Alternariol monomethyl ether	Coumestrol	Cotinine	4-tert-octylphenol	Perfluorooctanoic acid	Perfluorooctanesulfonic acid	Nonylphenol	2-naphthol	Benzylparaben	Isobutylparaben	Triclosan	Butylparaben	Benzophenone 1	Propylparaben	Methylparaben	Ethylparaben	Tetrabromobisphenol A	Bisphenol F	Bisphenol AF*	Mono-n-ethylhexyl phthalate	Dibutyl phthalate	Benzyl butyl phthalate	N-butylbenzenesulfonamide	Bisphenol A
	4.4	0.26	232	0.006	0.012	0.1	9.4	12	11	56	17	0.00055	0.3	0.0024	0.33	0.024	2.9	15	0.13	0.165	0.091	0.0375	1.2	25	1.2	46	11
		0.26	230	0.006	0.0092	0.084	1.65	0.68	0.61	18	3.8	0.00055	0.0037	0.0024	0.013	0.024	0.096	3.2	0.058		0.39	0.0375	0.28	89	1.9	20	1.9
		0.055	76.5	0.006	0.015	0.27	4.5	6	4.8	26	4.2		0.0037	0.0024	0.1	0.022	0.096	2	0.049			0.0375	6.9	37	1.3	12	1.8
		0.055	2555	0.006	0.008	0.033	1.65	0.35	0.07	5	1.2		0.0037	0.0024	0.016	0.017	0.016	0.061	0.024			0.0375	0.52	100	2.1	4.7	0.84
			464	0.006	0.021	0.051	4.7	2.6	1.1	15	2.8		0.0037	0.0024	0.0005	0.031	0.06	1.9	0.057			0.0375	0.77	71	1.7	19	2.5
			426	0.026	0.02	0.084	6.4	0.92	2.5	27	10		0.0037	0.0024	0.0005	0.0085	0.12	0.7	0.11			0.0375	0.44	35	1.3	39	4.4
			1186	0.016	0.0084	0.066	6.1	3.7	2.2	32	9.6		0.0037	0.0024	0.0005	0.0085	0.065	5.2	0.19			0.0375	1.4	47	2	38	0.81
			211	0.041	0.013	0.068	4.7	2.3	2.4	39	13			0.0024	0.0005	0.0085	0.12	2.7	0.13			0.0375	1.2	77	2.7	52	3.1
			186	0.26	0.0087	0.54	7.9	0.96	0.92	33	9.5			0.0024	0.0005	0.0085	0.069	1.8	0.13			0.0375	1	75	1.7	39	1.4
			240	0.02	0.051	0.018	5.3	1.5	1.2	14	3.3			0.0024	0.0005	0.0085	0.02	0.77	0.025			0.0375	0.062	96	2.5	13	0.76
			195	0.03	0.042	0.14	4.9	8	8.1	54	16			0.0024	0.0005	0.0085	0.23	1.7	0.12			0.0375	6.8	31	1.1	40	15
						0.094	11	8.7	9.3	61	14				0.0005	0.0085	0.25	3.8	0.1			0.0375	1.8	22	0.33	38	4.3
						0.039	6.9	1.6	1.7	20	6.8				0.0005	0.0085	0.094	1.2	0.17			0.0375	0.45	54	1.1	26	3.3
						0.06	22	2.4	2.4	24	4.8				0.0005	0.0085	0.026	0.22	0.04			0.0375	36	26	0.95	11	2.8
						0.73	6.7	1.7	8.3	69	21				0.0005	0.0085	0.29	0.22	0.12			0.0375	75	52	1.6	44	13
						0.15	7.9	1.3	1.6	34	11					0.0085	0.065	0.3	0.062			0.0375	0.72	28	1.3	30	0.72
						0.18	5.6	2.3	2.2	35	6.7					0.0085	0.084	0.095	0.26			0.0375	0.63	3.8	0.33	17	11
						0.12	1.65	0.87	2.9	38	12					0.0085	0.095	0.82	0.1				0.47	3.8	1.1	36	3.3
						0.098	5.8	0.5	0.34	8.3	0.95						0.049	1.5	0.11				0.43	3.8	0.33	2.2	1.6
						0.11	5.6	1.8	3.7	33	10						0.13	0.58	0.09				2.3	11	0.33	28	9.5
								2.1	4	39	15						0.14	2.3	0.17				2.4	23	1.1	53	8.3

## Sheet: Figure 4a
Figure 4a
	Dynamic exposure plot
	Day post birth	Ethylparaben		Violin plot
	3	0.063		0.063
	4	0.0206		0.0206
	5	0.0206		0.0206
	6	0.12		0.12
	7	0.083		0.083
	8	0.072		0.072
	9	0.11		0.11
	10	0.0206		0.0206
	11	0.082		0.082
	12	0.06		0.06
	13	0.092		0.092
	14	0.059		0.059
	15	0.057		0.057
	17	0.056		0.056
	18	0.0206		0.0206
	19	0.063		0.063
	20	0.052		0.052
	21	0.05		0.05
	22	0.072		0.072
	23	0.072		0.072
	25	0.05		0.05
	26	0.0206		0.0206
	27	0.0206		0.0206
	29	0.09		0.09
	31	0.1		0.1
	32	0.091		0.091
	33	0.071		0.071
	34	0.077		0.077
	35	0.055		0.055
	37	0.067		0.067
	38	0.0206		0.0206
	39	0.0206		0.0206
	40	0.082		0.082
	42	0.065		0.065
	43	0.068		0.068
	44	0.064		0.064
	45	0.062		0.062
	48	0.13		0.13
	49	0.11		0.11
	51	0.077		0.077
	54	0.05		0.05
	55	0.058		0.058
	57	0.054		0.054
	59	0.057		0.057
	60	0.068		0.068
	61	0.069		0.069
	65	0.1		0.1
	69	0.1		0.1
	80	0.071		0.071
	87	0.13		0.13
	89	0.059		0.059
	112	0.055		0.055
	113	0.081		0.081
	122	0.068		0.068
	123	0.079		0.079
	126	0.0206		0.0206
	133	0.0206		0.0206
	136	0.089		0.089
	138	0.094		0.094
	140	0.06		0.06
	141	0.11		0.11
	142	0.0206		0.0206
	145	0.079		0.079
	148	0.06		0.06
	152	0.082		0.082
	154	0.056		0.056
	155	0.072		0.072
	156	0.052		0.052
	157	0.075		0.075
	158	0.073		0.073
	159	0.058		0.058
	160	0.076		0.076
	161	0.05		0.05
	164	0.12		0.12
	165	0.07		0.07
	166	0.091		0.091
	167	0.11		0.11
	170	0.075		0.075
	171	0.064		0.064
	173	0.068		0.068
	178	0.084		0.084
	181	0.12		0.12
	183	0.062		0.062
	211	0.096		0.096
				0.14	(Day of sampling unknown)
				0.075	(Day of sampling unknown)

## Sheet: Figure 4b
Figure 4b
	Dynamic exposure plot
	Day post birth	Methylparaben		Violin plot
	3	0.069		0.069
	4	0.075		0.075
	5	0.098		0.098
	6	0.33		0.33
	7	1.1		1.1
	8	0.35		0.35
	9	0.24		0.24
	10	0.12		0.12
	11	0.19		0.19
	12	0.17		0.17
	13	0.22		0.22
	14	0.13		0.13
	15	0.15		0.15
	17	0.12		0.12
	18	0.099		0.099
	19	0.17		0.17
	20	0.14		0.14
	21	0.11		0.11
	22	0.18		0.18
	23	0.11		0.11
	25	0.13		0.13
	26	0.096		0.096
	27	0.12		0.12
	29	0.28		0.28
	31	0.26		0.26
	32	0.72		0.72
	33	0.24		0.24
	34	0.34		0.34
	35	0.19		0.19
	37	0.19		0.19
	38	0.11		0.11
	39	0.12		0.12
	40	0.21		0.21
	42	0.17		0.17
	43	0.12		0.12
	44	0.14		0.14
	45	0.11		0.11
	48	0.23		0.23
	49	0.23		0.23
	51	0.17		0.17
	54	0.14		0.14
	55	0.16		0.16
	57	0.39		0.39
	59	0.33		0.33
	60	0.57		0.57
	61	0.17		0.17
	65	0.19		0.19
	69	0.23		0.23
	80	0.13		0.13
	87	0.42		0.42
	89	0.17		0.17
	112	0.13		0.13
	113	0.15		0.15
	122	0.16		0.16
	123	0.15		0.15
	126	0.12		0.12
	133	0.12		0.12
	136	0.34		0.34
	138	0.2		0.2
	140	0.12		0.12
	141	0.21		0.21
	142	0.15		0.15
	145	0.38		0.38
	148	0.15		0.15
	152	0.2		0.2
	154	0.42		0.42
	155	0.35		0.35
	156	0.24		0.24
	157	0.32		0.32
	158	0.27		0.27
	159	0.27		0.27
	160	0.17		0.17
	161	0.16		0.16
	164	0.29		0.29
	165	0.32		0.32
	166	0.34		0.34
	167	0.55		0.55
	170	0.24		0.24
	171	0.23		0.23
	173	0.24		0.24
	178	0.27		0.27
	181	0.28		0.28
	183	0.25		0.25
	211	23		23
				0.37	(Day of sampling unknown)
				0.16	(Day of sampling unknown)

## Sheet: Figure 4c
Figure 4c
	Dynamic exposure plot
	Day post birth	Mono-n-butylphthalate		Violin plot
	3
	4	0.47		0.47
	5	0.0082		0.0082
	6	0.28		0.28
	7	0.3		0.3
	8	1.4		1.4
	9	0.98		0.98
	10	0.0082		0.0082
	11	0.3		0.3
	12	0.0082		0.0082
	13	0.41		0.41
	14			2.4
	15	2.4		0.24
	17	0.24		0.34
	18	0.34		0.0082
	19			0.0082
	20	0.0082		0.25
	21	0.0082		0.23
	22	0.25		0.36
	23			1.1
	25	0.23		1.4
	26			6.4
	27	0.36		0.21
	29	1.1		0.35
	31	1.4		0.0082
	32	6.4		0.25
	33	0.21		0.0082
	34	0.35		0.3
	35	0.0082		0.54
	37	0.25		0.25
	38	0.0082		0.69
	39	0.3		0.28
	40	0.54		0.32
	42	0.25		0.39
	43	0.69		0.51
	44	0.28		0.21
	45			0.77
	48	0.32		0.0082
	49	0.39		0.0082
	51	0.51		0.35
	54	0.21		0.0082
	55	0.77		0.38
	57	0.0082		0.24
	59	0.0082		0.0082
	60	0.35		5.6
	61	0.0082		1.1
	65	0.38		0.44
	69	0.24		0.28
	80	0.0082		0.0082
	87	5.6		0.58
	89	1.1		0.73
	112	0.44		0.79
	113	0.28		1.5
	122			0.94
	123	0.0082		0.44
	126	0.58		0.81
	133	0.73		0.6
	136	0.79		0.36
	138	1.5		0.31
	140	0.94		0.53
	141	0.44		2.1
	142	0.81		2.1
	145	0.6		2
	148	0.36		1.1
	152	0.31		1.1
	154	0.53		0.0082
	155	2.1		1.2
	156	2.1		1.1
	157	2		0.36
	158	1.1		0.99
	159	1.1		2.8
	160	0.0082		0.83
	161	1.2		0.54
	164	1.1		0.87
	165	0.36		1.1
	166	0.99		0.88
	167	2.8		1
	170	0.83		0.25
	171	0.54		0.41	(Day of sampling unknown)
	173	0.87		0.94	(Day of sampling unknown)
	178	1.1
	181	0.88
	183	1
	211	0.25

## Sheet: Figure 4d
Figure 4d
	Dynamic exposure plot
	Day post birth	Daidzein		Violin plot
	3			0.0042
	4	0.0042		0.032
	5	0.032		0.02
	6	0.02		0.0042
	7	0.0042		0.0042
	8	0.0042		0.0042
	9	0.0042		0.022
	10	0.022		0.1
	11	0.1		0.048
	12	0.048		0.021
	13	0.021		0.046
	14			0.014
	15			0.14
	17			0.014
	18			0.077
	19			0.013
	20	0.046		0.0042
	21	0.014		0.0042
	22	0.14		0.0042
	23	0.014		0.026
	25	0.077		0.0042
	26			0.0042
	27			0.018
	29	0.013		0.017
	31			0.013
	32			0.018
	33			0.019
	34	0.0042		0.0042
	35			0.048
	37	0.0042		0.019
	38	0.0042		0.0042
	39			0.01
	40	0.026		0.0042
	42	0.0042		0.063
	43			0.0098
	44			0.018
	45			0.04
	48			0.018
	49			0.014
	51			0.029
	54	0.0042		0.017
	55			0.02
	57	0.018		0.043
	59	0.017		0.12	(Day of sampling unknown)
	60	0.013
	61	0.018
	65	0.019
	69	0.0042
	80	0.048
	87
	89	0.019
	112
	113
	122	0.0042
	123
	126
	133	0.01
	136	0.0042
	138
	140
	141
	142
	145
	148	0.063
	152	0.0098
	154
	155
	156	0.018
	157
	158
	159	0.04
	160
	161	0.018
	164	0.014
	165	0.029
	166	0.017
	167	0.02
	170
	171
	173
	178	0.043
	181
	183
	211

[truncated: 13 more sheets: Figure 4e, Figure 4f, Supplementary Figure 1a, Supplementary Figure 1b, Supplementary Figure 1c, Supplementary Figure 1d, Supplementary Figure 1e, Supplementary Figure 1f, Supplementary Figure 1g, Supplementary Figure 1h, Supplementary Figure 1i, Supplementary Figure 1j, Supplementary Data 7]
